# Supplementary material for: BHLHE40 Inhibits Ferroptosis in Pancreatic Cancer Cells via Upregulating SREBF1
Source: Adv Sci (Weinh). 2023 Dec 8;11(7):2306298. doi: 10.1002/advs.202306298 (PMC10870036; doi:10.1002/advs.202306298)
Supplement: Supplementary file 2 — Supplemental Table 1 [file ADVS-11-2306298-s001.xlsx]

## Sheet: Overlap_results
Only TFmRNA_log2FC>2	Only H3K27ac_FC>2	Only ATAC_FC>1.5	TFmRNA_log2FC>2 AND H3K27ac_FC>2 NOT ATAC_FC>1.5	TFmRNA_log2FC>2 AND ATAC_FC>1.5 NOT H3K27ac_FC>2	H3K27ac_FC>2 AND ATAC_FC>1.5 NOT TFmRNA_FC>2	TFmRNA_log2FC>2 AND H3K27ac_FC>2 AND ATAC_FC>1.5
KLF5	GALNT2	MTAP	HOPX	MAFF	KANK1	BHLHE40
LEF1	CPA1	DMRTA1	SPDEF	TSC22D1	ARHGEF9
BATF	BMP8A	CDKN2B	PRRX1	HMGB2	RGS3
RUNX1	DENND2A	CDKN2A	FOXQ1	RARG	SORBS2
PITX1	AEBP1	GSTT1	KLF2	RARA	ARHGEF10L
HOXB7	EFS	PTH2R	ETV7	ETV1	DUSP4
HMGA1	FITM1	SLCO1B3	ETV4	NFE2L1	NAA38
FOSL1	RASIP1	GOLGA8A	TGIF1	JUNB	ZNF148
PPARG	FES	A2ML1	ELF3	ZEB1	MTUS1
AHR	PNLIPRP1	RTTN	HLX	MAFB	ELL2
VDR	EFEMP2	UXT	PLSCR1	FOSL2	FOXP2
HOXB6	INSYN1	GOLGA6L3	ZNF532	CEBPB	DLG3
ELK3	NEXMIF	FOXO3B	CARHSP1	MXD1	ARHGAP24
SPI1	FERMT3	COQ8B	GTF2IRD1	GLI1	MMP28
LITAF	DNASE1	ZNF397	IRF6		TTLL6
EGR2	CD248	SHKBP1			SYBU
FOXL1	TMEM52	GADD45A			MIEF2
ETS2	LRIG1	FAM90A1			GAPDH
ELF4	ADCY2	NNMT			TRIB1
KLF4	LOC100506388	UTP25			NKX3-1
IRF1	EDIL3	PNPLA4			NSMAF
FOXS1	MAGEE1	PTPN13			LTBR
ETS1	TPST2	RPGR			DCUN1D4
HIF1A	KCNJ5	AIM2			SLC39A8
ID1	SLC43A1	GEMIN8			COBLL1
IRF8	ZNF135	ATF7IP			ZNF471
ZNF385A	NTM	FERMT1			CNOT6L
BHLHE41	GNMT	SSBP3			UPRT
PRRX2	SLITRK5	C19orf54			FZD1
ARNTL2	KBTBD11	NXT1			DHRS3
FOXM1	SEMA3B	PDGFC			NR2F2
STAT1	ZNF415	GBP5			SOWAHB
TFAP2A	RGS7BP	RFX3			TBC1D4
HOXB2	ZFPM2	SIX2			ZNF331
TSHZ2	SPON1	SERTAD3			TNFAIP8
FOSB	CHN2	SLC9A7			TLCD4
MEIS3	PDE3A	CFAP54			ERRFI1
MSC	ATP10A	PSMA4			MLKL
ZNFX1	MAGED4	SOX5			JPH1
LRRFIP1	ARHGDIG	PSCA			RSBN1
SOX4	CALML6	SERTAD1			ADAMTS3
RUNX2	FLT1	C19orf47			ARID2
PRDM1	ZNF423	IREB2			TPM1
TWIST1	SLC24A3	RERG			GPT2
KLF16	LIMK1	NEUROD4			SLC37A2
PLEK	IGSF11	MBNL1			MAN2A2
HOXB5	REG1A	UHRF2			CYB5A
GLMP	PTGDR	ARHGAP32			NDUFAF6
SNAI1	GPT	FANCL			ACOT7
ARID5B	PTCH2	MSL3			JAK2
SUB1	PAK3	BNIP3L			ABHD2
TOX3	NDRG2	AKAP3			ADGRL2
MAF	ZBTB16	TXNRD1			THRB
ZNF267	ZNF835	PARK7			ALDH3A2
GLIS2	CTRB1	VCPKMT			SERPINA1
TFEB	LDLRAD4	ALG6			TMEM47
RELB	ZFY	IKZF3			ANK2
CBFB	LAPTM5	SCNN1A			GULP1
IRF7	LYPD1	TUSC3			SGK3
ZEB2	PLXDC1	TMBIM4			ERBB3
TEAD3	DCLK1	PLGRKT			ZXDB
RUNX3	LMO3	LAMTOR1			CAMK2D
TFDP1	MT1G	WBP11			MIEF1
NR1I2	C11orf94	APOO			PLEKHO2
E2F3	ACOX2	HOXC13			UBE2J1
E2F1	CTNND2	CAPG			PCMTD1
HIC1	PDZK1	CNDP2			UBE2D3
HMGB1	JAM2	ZNF26			ST6GALNAC2
ZBTB7C	CCDC8	DMTF1			TMEM243
FOS	SBNO2	TRMT2B			PLPP3
FOXA1	MEF2D	SLC38A1			KLHL42
PHB	XKR4	PRPF38B			LRRC41
SMAD7	SMARCD3	HFM1			ABCB10
	AQP8	PPP2CB			TMEM9
	NLGN4Y	FRYL			FAM174A
	KCNJ8	C5orf34			MEIS1
	MEDAG	EREG			ZNF736
	LDB3	TWF1			NAPB
	MYRF	GOLGA6L10			GAB1
	NR0B2	CRBN			FSD1L
	SARDH	NOA1			PDE5A
	NSD1	GOLGA6A			SH2D3C
	TNFSF12-TNFSF13	KIAA0355			PAIP2B
	SNAP91	NXPE2			NCOA7
	LRCH2	OFD1			NADK
	PDE8B	SYTL5			BCAR3
	RFTN1	SMARCA5			FDFT1
	CERS4	DNM1L			FZD3
	C5orf49	IMP3			TMEM97
	LTF	PIGG			OMA1
	TNS2	BLVRB			CDKL5
	SLC25A45	ST13			HS3ST3B1
	PHYHD1	TP53BP1			TEX261
	ZBTB4	SARAF			SCARB2
	SCUBE2	STK35			ZNF718
	NGF	TMSB15A			TBC1D9
	DEPP1	ATP10D			MAN2A1
	RUNX1T1	MAT2A			GOLGA8B
	MEIS2	RPS19BP1			NFIB
	LBH	MAP3K10			ZNF470
	ST6GALNAC6	ZNF780B			ZNF442
	PVALEF	SRSF11			TDRD3
	SYT6	SUCLG1			PHKA1
	ARMH2	EYA1			FBXO11
	TMEM72	MEF2A			CACNB3
	CASR	SEL1L2			MTMR4
	DPEP1	KIAA1841			HNRNPA0
	ADGRA2	CLCN5			MMD
	SYT15	TTC21B			CAVIN3
	FAM20A	MSANTD4			ZFX
	GPR150	TMSB15B			AFTPH
	CLDN3	SNX12			MPC1
	GGACT	BTBD3			RABGAP1L
	STAB1	ERGIC2			SPTBN1
	SLC30A2	CNTNAP3			AMER1
	HEY2	MED21			TMEM165
	RNF180	PRH1			ACSL1
	ARMH4	STK38L			ZNF700
	XK	TMEM267			SYT8
	SPARC	GLIPR1L1			ZNF599
	ITGA4	FAM117A			RNF128
	IGFBP7	DUT			USP9X
	ANXA9	TSPAN6			ZNF639
	EGFL6	TLR6			HERPUD2
	FABP3	TSPAN5			PRCP
	CCNA1	LACTB2			WASL
	UBXN6	BTK			DAB2IP
	BICC1	SYAP1			SUV39H1
	FGD3	FUBP1			ITPRID2
	BHLHB9	ZNF18			FOXJ2
	ECE2	ARHGAP22			DECR1
	RPS6KA4	PMFBP1			JUN
	C2CD4B	NME2			ZNF793
	SMO	UBQLN2			ZBTB20
	BCAR1	LRIF1			RNF138
	ZNF804B	DNAH6			TBL1X
	COL4A2	E2F6			CCDC6
	VWA5B2	MIER1			CTNNB1
	NKX6-1	MTHFD2L			BORCS5
	TRPC3	AKT2			DTX4
	CLPS	GOLGA6L2			INPP1
	KCNE1	PSMC4			CLOCK
	CCKBR	ZFC3H1			MANBA
	WIPF1	SEC11C			WBP4
	MT1M	PHLDA1			HILPDA
	GJB6	SECISBP2L			SLC25A37
	GAS7	CEP126			ZFAND5
	CLDN15	FBXW2			ARHGAP17
	SPX	TTLL7			CTDSP2
	NLRP1	ZNF33A			AP1S2
	GUCY1A1	VPS54			NKIRAS2
	LIMD1	CACNA2D1			PRMT6
	KLHL13	NCBP2L			AFF1
	HID1	WASF3			DENND2D
	SYNE1	GPN3			ZNF875
	B4GAT1	RXYLT1			AADAT
	MAGEL2	ELK1			BICD2
	HYAL1	DEPTOR			ELF2
	DOK6	FBL			SLC35A3
	HAPLN3	SLC9B2			MBNL3
	NOX4	LSM6			CDKN1B
	TSPAN2	H2AFJ			LRBA
	LOC403312	FNIP1			NR3C1
	APBA1	CTNNBL1			DSTN
	ACVRL1	CHD2			BTC
	CPZ	BMP2			GSTM3
	TMEM229B	RSRC2			ARSD
	C1orf229	FAM50B			KITLG
	RNF150	NEIL3			FNDC3B
	AMOTL1	APMAP			ATP8B1
	FGF10	EIF1AX			FUT10
	TRHDE	NIBAN2			USP15
	FXYD6	ZNF573			PGRMC2
	HOMER2	RLN1			ZFP28
	FZD8	LDHA
	ZNF763	PDS5A
	ZNF362	TNPO1
	RAPGEF5	ELOC
	PLEKHH3	ZNF302
	KCNH2	SS18
	LTC4S	SAMM50
	NYNRIN	EPS8
	KCNA1	CEP135
	CYB5R3	MAGED1
	TMEM120A	CDK16
	KCTD15	NR3C2
	GPX7	PQBP1
	PAK6	FAM214A
	ARHGAP20	EMP1
	ST6GAL2	ANKRD20A1
	ARID5A	TMSB10
	IL17RC	CYB5RL
	PRR29	TMX4
	SLC6A14	CYC1
	RPS6KA1	COPS3
	ACADL	PRUNE2
	CLMN	ATXN1
	PLA2G1B	ZNF517
	ZFP36L1	S100A10
	CDO1	ZNF565
	FGF1	SNRPG
	FBN1	TPK1
	CYBRD1	ZNF780A
	GFI1	GDAP1
	IL1RL2	ZKSCAN5
	SLC25A21	UBA1
	MXRA7	LY6K
	LOC100129697	EDEM1
	EPHB4	BTBD11
	PPARA	ZNF644
	FSCN3	CALCOCO2
	C10orf71	FGD4
	CATIP	CADPS2
	DAAM1	ARMCX5
	CPNE5	PRKG2
	EIF2AK3	AMN1
	S1PR5	ZBTB45
	ELN	TACO1
	B3GNT2	RLN2
	SLC9A3R2	ANKK1
	EVA1A	AKAP1
	SPOCK1	URM1
	DGKZ	FNTA
	SOD3	CCDC173
	OBSL1	FGGY
	PDE4A	YARS2
	EPB41L3	BIRC3
	AKNA	YWHAZ
	TSPAN14	ARL4A
	WDFY2	C11orf71
	SALL2	DRG2
	KIFC3	TAB3
	ADSSL1	HIGD2B
	LAMA4	CBLN1
	GUCY1B1	RNF121
	SOBP	C12orf75
	HSPB9	CD274
	NPY5R	AAAS
	CNR1	EIF2S3
	SLC7A2	TMEM95
	DHRS7	XDH
	FAM181B	ZC2HC1A
	HDAC7	RASSF9
	STX1B	CBX1
	SEMA6D	HS3ST1
	VSTM5	YTHDF3
	PRR16	ITGAV
	NID2	EVI5
	DZIP1L	MRPS18C
	SLCO2B1	ARFGAP3
	MAEA	HDHD5
	COX7A1	CCDC33
	SLC49A3	APOLD1
	CLEC14A	TMEM33
	HIGD1A	RIN1
	GYG2	CCDC59
	C1orf21	NFKB1
	FAM214B	C17orf67
	HAAO	POLR2B
	DDIT4L	PPFIBP1
	TCF7L1	SLC25A13
	FAM174B	ATP5MC1
	ZNF668	UBE2D1
	SHISA2	CEP290
	ALOX15B	BICD1
	TMEM200A	ZNF585A
	DACT1	RAB32
	MRVI1	FKBP1A
	VAV3	PCDH1
	SEPTIN5	MIGA1
	MMP25	FLRT3
	GPRASP1	MED14
	SDC2	LOC100132202
	NUPR1	NAA20
	KLHDC8B	AKAP8
	APBB1	LRRC66
	PLPP7	LUC7L2
	EMILIN1	GABARAPL1
	CRIP2	IMMP2L
	LSP1	EIF4A2
	ITPRIPL1	RASSF8
	ANKRD65	ALG10
	EBF1	ECH1
	PELI2	TMEM38B
	ACSS3	POMZP3
	PDPN	CSGALNACT2
	UBE2QL1	ODF2L
	FADS2	AVPR1A
	RNF152	ZNF638
	CCDC69	LIMK2
	FAAP100	ATL2
	DENND1C	C12orf66
	ARHGAP23	NUCB1
	JCAD	COPS4
	TCF4	MKKS
	INMT	MLF2
	IGDCC3	ASNS
	GASK1A	HIBADH
	NFIC	PIK3R3
	CALHM2	CBX5
	HPD	TRIM33
	FBLN7	ANKRD40
	AOX1	ARMC3
	PSME1	STK17B
	GHR	SPAG17
	SEC14L6	WDR36
	HVCN1	MRPS23
	VASH1	METTL1
	BNIP3	ZNF549
	TMEM176A	PLEKHG6
	PAPLN	HDAC9
	ARHGAP31	CRY1
	ARMCX5-GPRASP2	CCDC90B
	BOC	PTGS2
	KAZN	CCT6B
	CD72	FAM110A
	CTPS2	RPS4X
	ADAMTS12	USP22
	BEX4	MAK16
	TNFRSF14	TCEANC
	EFEMP1	ZNHIT6
	PEAK3	NEDD4
	PODNL1	ZNF860
	SLC22A17	DNAH7
	RCAN1	FAM47E-STBD1
	RAB11FIP4	GALK2
	GABRB2	RBPJ
	RIPOR2	PANK2
	ENPP2	ARHGDIB
	PRDM5	PRKAA1
	ANO1	POLR3A
	PARD3B	CAND1
	CHD3	WDR73
	ACSF2	ACTB
	TNK2	FAM3C
	CISH	COMMD8
	IGFALS	MORN2
	PDCD4	ZNF140
	CHSY3	TMPRSS11F
	ZNF710	ZNF107
	ECE1	OCIAD2
	PLAAT5	GGA1
	IKZF4	MRPL18
	SLC7A8	LIPG
	DACT2	SRSF1
	GNB4	C5orf22
	AMT	TMEM192
	DPYSL3	WDR17
	GIMAP5	SLC30A9
	SH3BP2	HNRNPD
	PLXNC1	MOGS
	ERC2	DNAJB4
	SPATA7	ZBTB26
	MPPED2	WDR1
	LGI2	PUM3
	VEGFA	POMP
	ACSS1	SAXO1
	GMPS	INTS9
	RASGEF1A	RBX1
	HOXC4	ZNF239
	SLC25A34	SCAF11
	CMYA5	KDM6A
	DUSP26	ESCO2
	SLC39A14	SEC23B
	SIRPA	AASDH
	CERS2	HSPA8
	LOC388282	SUPT4H1
	WDR86	RAB21
	LRRN2	LPAR5
	ST6GALNAC5	NAP1L5
	NUDT22	MPZL1
	KCTD12	MEX3B
	GPR135	ITPRIPL2
	MAN1A1	SUZ12
	CRPPA	CLCN3
	ATP8A2	SLC39A11
	COMMD7	TTBK2
	HDAC10	ZNF585B
	DGKI	CUEDC1
	SHROOM4	CHCHD2
	44987	ZFAND6
	SPEF2	GPRC5A
	PLXDC2	SLC52A3
	HTRA1	NFYB
	MYO15B	TRMT10A
	PITPNA	WASHC4
	PRR15L	ZNF440
	FOXA2	FSTL5
	ABCG4	PPP1R21
	FLI1	DIP2B
	IFITM2	FAM122B
	ADORA1	TGOLN2
	SIDT1	SPCS3
	DKK3	TOR1A
	CCDC28B	RBBP9
	TMPRSS2	NOCT
	FAM3B	XRN2
	SLC15A3	PHLPP1
	DTX1	BRAP
	GJB1	MTERF3
	GIT1	USP30
	GALNT3	ZNF487
	SLC25A25	ING4
	CYS1	DYRK4
	PFKFB3	BDNF
	PRDM6	UMAD1
	C3orf70	CHORDC1
	FGF12	CREBL2
	SPATA13	ARHGAP44
	TGFBRAP1	EXOSC9
	IRF5	TERF1
	CPSF4L	SMARCA2
	B3GNT7	PUF60
	ITPKB	STEAP1
	SLC12A4	LCN2
	SLAIN1	HTR3A
	TNKS1BP1	CBWD1
	FAM149A	TASP1
	PTGIS	SGMS2
	TRPC4	ABHD15
	LRRC34	TRIM5
	MYO18A	UHMK1
	TMEM173	PCLO
	ARPIN	MGME1
	SYTL4	MORN4
	FSTL1	ITPR2
	PRKAR1B	PLEKHM3
	ZSCAN1	ANKRD17
	GBGT1	CLCC1
	FLNC	PPP1R42
	PODN	NUDT13
	AKT1	MDM2
	KIAA0513	THAP6
	DAPK1	MEMO1
	B3GAT1	EPS15
	SULT1A1	POT1
	PMP22	LAS1L
	GRAMD1B	UBB
	SLC39A5	MGST3
	SGMS1	FIS1
	FREM1	RNASEH2C
	APBA2	KIF21A
	UBA7	SHMT1
	CCN4	POLR3D
	ZNF665	HSD17B14
	LARGE2	MGST1
	PTGER2	CCNG2
	LZTS2	ZNF563
	HSD3B7	MRPS11
	SYT9	LRRC8B
	LAMA2	NSG2
	KSR1	STAMBP
	DZIP1	TBCK
	G0S2	LYRM1
	AFAP1L2	MOCS2
	IFITM3	AHCYL2
	TRABD2B	CCPG1
	AS3MT	RLF
	MPV17L	VIM
	HSPB2	VGLL4
	GPC4	CTTNBP2NL
	ITGA11	COX11
	RASSF2	PALB2
	DENND11	SLC36A4
	GPRIN3	CFAP45
	FURIN	DUSP16
	PREX2	LIAS
	MSI1	STRAP
	SLC25A22	KBTBD8
	CITED4	RIBC2
	FBXO44	TRIQK
	PER1	HMGCS1
	ITIH5	ANXA3
	GPRC5B	SPECC1
	CADM1	C4orf51
	COL1A2	EXOC4
	SYT2	KRBOX1
	JDP2	FAM114A1
	B3GALNT1	GPAT3
	EPS8L2	HIST1H2BD
	DGKG	HERC5
	PHETA2	CDC27
	FBXO32	ZNF543
	SELENON	PCTP
	SLFN11	TPP1
	SMARCD2	NMD3
	TACC1	UBE2V2
	MPG	ARHGAP10
	GNAQ	DNASE2
	MCTP1	PAX6
	NCALD	C4orf36
	MINAR1	ZNF697
	RUSC2	DMXL1
	RAB11FIP3	LMO4
	ADAMTS10	MDH1
	ANGEL1	EGLN2
	FAIM	SNAPC3
	MAPK4	M6PR
	KIAA1755	OSBPL8
	AMY2A	CCDC114
	C7orf50	WIPF3
	ISM1	ZMYM6
	ARHGAP28	EIF4E
	RBM11	C14orf28
	SHISA5	ZSWIM7
	LAMA1	NAA60
	THSD7B	SHB
	DGKQ	RCN2
	CDK2AP1	PHF3
	C1orf210	TRIM29
	FAM107B	GTF2IRD2
	ACTN2	NACA
	TP53INP1	BEX5
	BRD1	NBPF8
	LMF2	KTI12
	JAM3	MID1IP1
	CACNB2	ERV3-1-ZNF117
	PRKG1	UTP18
	ZNF71	SWT1
	FAM120B	CRNKL1
	ANXA6	NLRP14
	ZSCAN18	CEP83
	PRKAG2	WFS1
	ZNF844	RAB30
	MAGI2	RCL1
	PARP10	NAV2
	ARHGEF6	MET
	DYNC1LI2	MRPL51
	ABR	ZMPSTE24
	KRBA1	ZFAT
	ELMO1	UBE3A
	BVES	NT5C3A
	TNFSF13	VRK2
	PRTG	FOXO6
	NFATC2	BMPR2
	ALDH1L1	CDK20
	PDLIM4	ZNF837
	FCGRT	DNAL4
	GLUL	OGFOD1
	C3orf80	CHIC2
	TDRD10	SMIM25
	CLDN10	CFLAR
	MAP3K7CL	ZNF24
	ASXL3	SF3B1
	DISC1	EHBP1
	TGFB1I1	SLPI
	TMBIM1	ERCC8
	PEBP4	ZNF571
	TMEM30B	ADPGK
	PTPRM	PCNA
	TMEM121	ADAM22
	MYRIP	GTF2F1
	ITGA5	ZNF850
	SSPN	MFAP3L
	ZBTB10	CDCA3
	RIPOR1	CSNK2A1
	OPRL1	MBD2
	TMEM63A	RAD1
	ABLIM1	ZNF527
	DGCR6L	ZNF790
	FAXDC2	BLOC1S2
	PRSS1	SLC9A1
	MAMDC2	LAPTM4A
	NDN	TXN
	SPTBN5	NUBP2
	QPRT	RAB3IP
	CELF2	C15orf41
	SLC46A3	SOCS5
	NRP1	SLC38A2
	BAALC	CNTNAP3B
	BACE1	ZBTB44
	DEFB1	SEMA3C
	CTSL	DZANK1
	PLEKHM2	ZNF891
	DBP	YEATS4
	EPHX2	TMEM230
	C8orf48	RPS13
	FARP1	TFCP2
	ZNF395	JSRP1
	HNF1B	NABP2
	VAMP2	CDCA7L
	SERPING1	PRKDC
	PLEKHA2	UGP2
	ADAMTS2	ABHD17B
	RIN3	GOLGA6B
	MED12L	JMJD1C
	DHRS4L1	CD300LB
	EGFLAM	ABHD18
	PHACTR1	DENND4A
	NAA30	FEM1B
	ERICH5	ERMARD
	ADAMTSL3	CCDC163
	MX1	NET1
	SHISAL2A	SLC25A3
	KIF1C	SAT1
	GAMT	BORCS7
	NBEA	ZCCHC3
	MARK4	FAM156A
	NEXN	CCNJ
	SLC45A3	CCT5
	ABO	VCPIP1
	CPB1	ZNF558
	TTC7B	RPL14
	SDK1	SPHK2
	SYNDIG1	CSDE1
	MTA1	ALDH1A3
	PTGFRN	TRMT6
	ZNF853	SNX13
	GJC2	SCLT1
	NRCAM	KAT7
	PCK2	HINFP
	LRRN1	PDLIM5
	VIL1	RNF13
	METTL24	ANP32A
	MFSD2B	MAD2L1
	ARHGEF25	AP1AR
	ANKRD10	XPO1
	ING1	RAB39A
	LHFPL6	STYK1
	TMEM108	NGRN
	PLAAT4	NAGA
	ZBTB47	DUSP6
	AGO1	DPY19L1
	SPATA9	TRIM68
	SLC43A3	RAB27A
	DSC2	KIF23
	PDLIM2	TESK2
	SULF2	ASTE1
	SERPINF1	NECAP1
	AK3	ITGB8
	VANGL2	POGK
	N4BP2L1	LDHB
	ASB16	WWOX
	KIAA1549L	CSTF2
	EIF1AY	EEFSEC
	WNT5B	FKBP14
	FAAP20	GGH
	CNKSR3	TMEM71
	PIK3AP1	RPS26
	CALM3	SARS
	CD5	ROCK2
	CBSL	TMEM184C
	XAF1	CAMKK2
	ARMCX4	SCML1
	GRB7	ARHGEF5
	BTBD2	TOM1L1
	SLC12A8	POLR3B
	STARD8	SMC1A
	RASL11A	ZDHHC7
	KLF8	CENPI
	FBXW4	METTL7B
	LMO7	AGA
	TENT5C	ZNF33B
	NEU4	LOC114483834
	EPDR1	ATP5MC2
	DFFB	PJA2
	NOL3	SVOP
	HEYL	DSG2
	GPNMB	NIPSNAP3A
	MLXIPL	RGS4
	SMCO4	TRAPPC8
	ME3	TSPAN31
	FAM83F	ZNF131
	ALKAL1	ITSN2
	ALOX12	FBXO4
	DMD	CCNB1
	GPM6B	ELAC2
	DCTN1	ANKIB1
	SLC16A14	SMC3
	TCF21	ARL17A
	PLAGL1	EIF4A1
	DOCK4	C2orf42
	TRABD	LHPP
	CD8A	FAAH2
	STXBP6	C12orf29
	RAB6B	FUT2
	DIS3L	SFXN5
	APCDD1L	YBX1
	TUBB4A	APEX2
	MDP1	RESF1
	HLCS	GNAI3
	ARHGEF26	LYSMD3
	KCNJ1	ATM
	CHD4	INTS4
	EVA1C	CBWD5
	RHOBTB1	TIMM10B
	PCM1	CCDC115
	ZNF141	CLGN
	TECPR1	RAB27B
	SERPINA4	ZNF383
	KIF3C	TRIM56
	SLC16A12	SRXN1
	PDGFRL	TMEM87A
	OXT	CPNE4
	HDGFL2	DHX38
	LASP1	FAM155B
	GIPC2	IMPAD1
	VSIG2	OSBP
	C1R	VWA3B
	PLCXD1	PPP1R3F
	CTSH	GSR
	CAND2	HCFC2
	HECW1	CDC45
	LTBP3	CDC37L1
	TXNRD2	SRGAP1
	IQSEC3	CELF6
	TRIM17	SLFN12L
	ERO1B	NFE2L2
	CORIN	KRCC1
	IL17RE	GOLGA6C
	KCND1	RSAD2
	CRYBG3	RNF224
	ZNF788P	RIT1
	POFUT2	PGM2
	PLPP4	SF3A3
	POU6F1	RMND5A
	HTR1F	GOLGA6L22
	NPLOC4	CCNI
	ENG	RANBP6
	VDAC3	SLC25A17
	HECTD1	FAM111A
	THBS3	HIST1H2AH
	RALYL	RALGPS1
	CHST3	ORC1
	ANK1	DBT
	COLCA2	PDCL
	GCNT4	TFDP2
	DDTL	TTC39B
	NADK2	PAPSS1
	TSC22D3	MCM9
	APCDD1	DPP8
	CERK	NFKBIB
	MGAT4A	DNAJC27
	TNFSF11	CD55
	ZFYVE28	TSTD3
	PALLD	RNF223
	TRIM32	ZNF569
	THRA	ERMP1
	THPO	SPIN4
	RAB42	CARF
	FYTTD1	RASA2
	FBP1	PHF6
	C3orf18	ATP2B1
	SEMA5B	HDDC2
	WWP2	ATP5F1E
	JADE2	SHF
	SYNC	CWC15
	CPT1A	CERKL
	COA3	WARS2
	MARK1	PTDSS2
	BCKDK	HERC6
	AKR7L	MRPL16
	ZBTB38	RIC1
	SAMD5	UGDH
	MOB2	C11orf1
	MMP11	ZNF75A
	MTLN	PKP2
	SLC38A11	CNPY2
	TMEM91	FAM151B
	PPM1K	DOK1
	NACAD	CNOT1
	SLC1A1	VPS33B
	COCH	C12orf10
	TRAF3IP3	ZNF326
	WNT9B	TNKS
	ALDH5A1	ZNF384
	KCNK2	HRH1
	PCNX1	GOLPH3
	PFKL	COPS7A
	GADD45G	RAB5B
	HMGCLL1	SEM1
	UNC13D	ZNF253
	TRIM8	METAP1
	MYL9	ZNF175
	CPXM2	TRMT13
	SPRY2	SEC11A
	MYCBP2	MOB4
	DDHD2	PET117
	DHRS4L2	TBC1D31
	MOB3C	RPS17
	PCGF3	NCOA4
	MICU3	ZNF30
	ZCCHC14	MON2
	CCSER1	BTF3L4
	COL14A1	STEAP4
	NOVA1	RAP2B
	MYH10	FRMD3
	MRPL28	TRPM6
	COL19A1	CCDC34
	AGT	ADAMTS17
	TNFSF13B	DEPDC5
	TANC1	CDKL2
	GRP	FAS
	IRF2BPL	ARNTL
	FRZB	CASP8
	SLC16A2	CASP3
	AKR7A3	AURKAIP1
	LGALS2	FANCB
	RARB	CZIB
	NEIL1	CLDN12
	BMF	ZC3H12C
	ZNF660-ZNF197	NOP2
	GGT6	ANKRD20A2
	DDAH1	VIRMA
	ZFP82	AEBP2
	FAM221A	KLHL28
	LRRK2	CDC20
	RBP1	PA2G4
	ALDOA	CYB561A3
	HGSNAT	APPL2
	CDR2L	RBM3
	KLHDC1	CA13
	RASL10B	SLC35B4
	PAG1	RPL37A
	DCHS1	GLIPR1L2
	PTCH1	ANK3
	CAPN1	AREG
	MOB3B	SLC25A4
	EVC	ALS2CL
	RNASE4	TXNIP
	TM6SF1	PRCC
	IL10RA	EPG5
	LARP1	PCGF1
	IMPA2	ATP6V1F
	N4BP2	DPYD
	ZXDA	GAR1
	GSE1	CCNL1
	SLC15A1	RABL3
	PYGO1	FAM13A
	PIGZ	STEAP2
	ANO5	THRAP3
	KLF11	TMEM68
	HACD4	EXT1
	SRC	HNRNPA3
	NRIP1	CNNM2
	TGIF2	TMEM106B
	LRP11	SPTLC1
	KIF12	RCAN2
	BDKRB2	ZNF138
	ARID4A	PAN2
	SOCS2	SDCBP
	GNG2	SPTY2D1
	CNTN1	RP2
	FAM162B	NEMP1
	TCF20	FH
	CCDC120	TTC31
	PLEC	ASAH1
	JADE3	DEPDC1
	NUPR2	SCRIB
	PLPP5	SLC45A4
	BIVM	LRATD2
	PPM1E	MSMO1
	WDR26	DBF4
	LIMS4	FAM192A
	RAB15	IL13RA1
	PNLIPRP2	KLHL5
	TOGARAM1	NME6
	SCP2	CCDC15
	VAX2	ETFBKMT
	PROM2	CCDC71L
	PDIK1L	SMC2
	PCBP4	WASHC3
	SERPINB1	MTOR
	SCMH1	THAP9
	ELMSAN1	KIF22
	RIPOR3	YPEL5
	GPR132	SPAG7
	RNF217	USF2
	HOXA4	TMBIM6
	PPM1M	CDK5RAP3
	PDGFB	LYZ
	ALDH1A2	NUB1
	RABGGTA	EIF3C
	CDK14	DDX47
	LPL	DPH7
	MT1F	SIN3A
	ACAT1	NQO1
	MESP1	TAF12
	PLEKHF1	DCPS
	UGT8	GPBP1L1
	REX1BD	TTC4
	CDC42EP5	CAAP1
	INAVA	RALGAPA2
	GLS2	ZNF546
	EPB41L1	SLC2A6
	FAM120A	EIF2AK4
	SH3TC1	CAPN2
	RAET1E	WDR3
	ZDHHC15	TPCN2
	GPSM1	TMEM62
	CUL7	SESN2
	ZNF804A	TIMM10
	MPP2	EIF3A
	ACTL10	STAU2
	PDK2	GTF2H3
	A4GALT	ANKEF1
	ARHGEF2	ZNF473
	CEMIP2	PREPL
	ZFHX4	CFAP300
	NODAL	ZNF568
	PACS1	NFYC
	CYP7B1	CDC25C
	ANOS1	KXD1
	LENG9	SMAD2
	DHX58	HSPA4L
	FLNB	ANKRD52
	SLC12A9	USF1
	ALKBH5	ZNF503
	MIA3	CCDC32
	PPCDC	PSMA1
	DIP2C	TCTN3
	RBPJL	SNAI2
	ST3GAL6	PIGK
	CROT	ZSWIM1
	DIXDC1	FAM204A
	SLC46A1	KRAS
	SMTN	ALMS1
	P3H2	RRAGB
	STUM	PKM
	SLC17A9	POLA1
	TCIM	SPSB2
	EVL	CALCOCO1
	CABLES2	LPCAT3
	HHIPL1	MCCC2
	LRIG3	SRSF7
	PABPC4L	GUF1
	HGC6.3	TAF1
	LONRF1	ZBED5
	FUT9	PDE8A
	TBKBP1	RPS6
	UNC45A	ORC6
	LOXL3	RBIS
	DNAJB14	ZNF345
	MYO5C	PRPF40A
	ADGRG1	FAM217B
	NLGN1	BMS1
	ZNF83	HM13
	C2orf27A	VOPP1
	TEKT2	ARL1
	NINJ2	GAK
	SYDE2	OSTF1
	KIT	ZNRF2
	ITGB4	PSMC5
	CYP27C1	HPS6
	GPR75	C15orf62
	CNN3	HIST2H2AB
	FAM124A	MSL2
	GSTM5	SMDT1
	SPTB	ZDHHC24
	C16orf54	ACADS
	RAP1GDS1	WDR35
	JADE1	C11orf65
	LOC728392	ZNF84
	SBSPON	RTN4
	TP53I11	MED17
	NAA16	KDM4C
	TNFRSF1B	ING3
	SORBS3	USP42
	EPHB2	ZNF706
	CLIP2	CASP4
	BEST1	FMO4
	BMPER	SMARCAD1
	TMEM178A	C11orf58
	F8A3	TIAL1
	FRMD6	RASL11B
	PLSCR4	CYFIP1
	L3MBTL1	CSNK1G3
	BBS7	TRAPPC11
	LPAR1	TUBA1A
	RIPPLY3	ZKSCAN2
	MST1L	AKT1S1
	MB	GNL2
	SLC2A11	RWDD1
	KIAA1614	SFXN2
	PRR5	BUB1B
	CRYZ	HPS5
	NKX6-3	DNAJC17
	CTTNBP2	DEPDC4
	RAI1	NR4A1
	TRAPPC5	GAREM1
	DYDC2	DYRK2
	SGK1	CFAP53
	SMPDL3A	CDK11A
	INSRR	METTL14
	ENKD1	FZD7
	DDO	SCYL3
	PMM1	SLC16A1
	DRP2	DYNC2H1
	TLR5	MTMR9
	SLC2A10	ATG4C
	UBE2L6	FBXO24
	C5orf30	EFL1
	GALC	ANKZF1
	TTC7A	PAGR1
	PLEKHG5	KIF20B
	BBX	LAP3
	PPP3CC	MORF4L2
	SLC6A6	STOX2
	AMPH	PECR
	RHOC	NXPE3
	PTP4A1	RAD52
	BICDL2	JAG1
	ZNF786	SWSAP1
	LMO2	PROSER1
	CDC42SE1	OXSR1
	GPRIN2	TMEM53
	PHYHIPL	LRRC37A3
	AXL	ZFAND4
	CDH6	FDX1
	ADAM23	KIF1B
	ASMTL	MBNL2
	BSCL2	NAP1L1
	PHF2	PRPSAP2
	KCND2	RAD51AP1
	GNAL	PTPN18
	HPCAL1	NUP153
	MVP	ENY2
	NFU1	GRHL2
	CCDC136	GLTP
	KCTD11	COQ2
	MXRA5	UBE2Z
	GSTM2	PPP1R12A
	PYGL	NCDN
	NPAS2	RNF19A
	CNBP	FAM120AOS
	CCDC36	ZNF513
	PGM5	DMXL2
	LOX	PTBP2
	PXK	MUL1
	ARIH1	PDF
	ZNF878	ZNF606
	EME2	CISD2
	PSTPIP2	VAMP7
	TNIP1	EXPH5
	ANKRD53	CSRNP2
	ERLIN2	ELP2
	GMPR	AQR
	CDIP1	UTP3
	ZNF662	POGLUT3
	WNT2B	NIPAL3
	EIF4EBP1	GTF3C5
	ZNF737	NR4A3
	PRICKLE1	PPP1R32
	MARK3	POLR3H
	FOLH1	RNF43
	LIMS1	VEZT
	TAGLN2	ZNF559
	GPRC5C	SPTAN1
	ESYT2	GAPVD1
	ACVR1B	C2CD5
	TUSC1	SLC4A7
	ABCG1	EID2
	CKAP4	VAMP3
	EHD2	HMGN3
	LRRK1	SNU13
	PDE4DIP	GIN1
	CAMK2N2	ZNF133
	KCTD14	CYP2R1
	MYORG	MTRR
	CAMTA2	LSR
	DCAF5	MRPL50
	HIPK3	GOLGA6L6
	MRAS	BRWD3
	MAPK13	MRTFA
	TXNDC16	APOOL
	PAPOLG	SERINC3
	LOC100129484	NMU
	AOC3	RAB3C
	GALNT14	COX7C
	EMP2	GPR39
	CTXND1	LRP6
	LOC100287036	DENR
	DENND1B	RNF125
	SMYD3	DPF1
	INO80D	ZNF197
	ST6GAL1	HIST1H4C
	FZD5	SUGT1
	VTCN1	LRRC14
	ESRRG	TMEM232
	RCOR3	ETFA
	ABCB4	UCHL5
	LGALS9	MRPS28
	PCSK5	FANCG
	SLC66A2	PPM1B
	KIAA1324L	TMEM254
	MIA2	ULK4
	C4orf48	ARMC1
	PCDHAC2	HIST2H2BE
	PTPRK	KCNMB4
	SMAD9	MPHOSPH10
	DLG2	MMS22L
	DCLK2	REEP3
	RORA	MTMR12
	ZMYM5	SRRT
	TREX1	FAM241A
	S100A13	RERE
	TPRG1L	TBX6
	NCBP3	STRIP2
	DNAAF2	ZSWIM4
	TGFB3	MTMR8
	RAB9B	PIK3R1
	SPRYD7	C7orf57
	C14orf132	LRPPRC
	AFF3	DENND2C
	FAM131A	KIFAP3
	HS3ST3A1	TNFRSF21
	C8orf86	JRK
	GKAP1	PXMP4
	MUC15	VAMP8
	SLC44A5	TMEM59
	PTPRE	EIF4B
	ARHGAP39	SQOR
	PLA2R1	INO80
	DIPK2A	TJP1
	ZFP64	MAGOHB
	XKR8	USP33
	CYB5R2	RPIA
	FITM2	ATF4
	PRR26	SLC35F5
	POLR2H	LPXN
	RHOJ	HNRNPH2
	APP	PHLDB2
	HTR1B	TRIM45
	DPP9	ODF2
	AK5	SPG21
	DNMT3B	STRADB
	CMTM3	TXLNG
	TAOK3	NUDC
	GNA11	SLC12A6
	TRAF1	ALG2
	RANBP3L	ABCD3
	GCHFR	PYCR3
	SOCS6	SLC16A4
	CCN2	SMPD2
	CD14	PTRH2
	MAPKAPK3	TMEM160
	MTMR7	GALNT4
	SEL1L	MAP2K3
	MZT1	FANCF
	PPM1L	OSCP1
	TKT	MT2A
	TRAPPC6B	TM7SF3
	INPP5J	PTAR1
	SLC29A1	GPR37
	IL15RA	POC5
	GPBP1	HOOK1
	MPP7	SP2
	THTPA	CHMP7
	TCEAL4	KATNB1
	OLFM2	MBOAT1
	DSE	ZC3H7A
	GBP4	SIK2
	ECHDC3	TTF2
	BASP1	PPIB
	TMEM132C	C12orf45
	COL4A4	WDR77
	UGCG	FKBP5
	TTLL3	CAPZB
	PTGER3	PSMA2
	OXR1	PRDM4
	DDX6	MED25
	CD59	OGDH
	PGAP1	SLC25A27
	GSTP1	AP4B1
	C16orf47	SCFD2
	FAM3A	WEE1
	LOXL4	EXO1
	SH3YL1	TARBP2
	BCAM	XYLT2
	PLOD2	DIAPH2
	RNASET2	CD276
	GID4	MTF1
	TBC1D2B	KDM3A
	KLHL34	IRF2
	L3MBTL4	BPGM
	ATP1A1	SKP2
	SIPA1L1	MAPK8
	CCL28	CCNH
	FAM110C	VPS13B
	AKAP17A	STRN
	PPFIBP2	RECQL
	RIPK1	SMCR8
	LSAMP	TTC37
	MLX	DNAJC2
	ANKRD44	CACNA1G
	DLG4	KRT78
	ADCY6	FSIP1
	POLRMT	IVNS1ABP
	RAB3D	IL15
	ANKRD6	MINDY2
	GNB1	ATRN
	MINDY1	VPS28
	GPI	PIN4
	FUT6	CUL5
	ARF5	DYNC2LI1
	SOCS3	C11orf54
	PARP14	HGH1
	UBA5	TMEM11
	DGLUCY	KPNB1
	IPMK	ERLEC1
	PLA2G12A	CD40
	B4GALNT4	ATG101
	CHPT1	ST3GAL1
	PITPNM1	HSCB
	MKNK1	RFK
	POMK	ALG13
	STX16	DKK1
	WDFY1	MACC1
	SLC41A1	TAF10
	SNX30	FGFR1OP2
	INSR	ANXA5
	NIN	PPA2
	LYRM9	CNOT2
	ARHGEF4	SSNA1
	BRWD1	TVP23B
	INPPL1	PSMA7
	DHRS4	MLH1
	MN1	POLE4
	DNHD1	FAM83A
	LAMA3	DDX18
	F2R	YIPF4
	MFSD3	IPP
	LXN	SERBP1
	GLRX	COX14
	NPHP3	ADD1
	ANKRD29	TEF
	HOGA1	EIF4G2
	TM9SF1	CENPM
	KHNYN	CDC14B
	PXYLP1	XRCC4
	LRP12	INPP5B
	RCBTB2	ZNF280B
	ETHE1	TCF7
	CSF1R	ARHGEF12
	RTL10	KPNA2
	CREB3L2	UBE2W
	ABHD14B	C19orf33
	LRRC73	DERL1
	GSDME	FHL2
	NSD3	ENDOG
	CGNL1	NARS
	MEGF9	HERC2
	NFIA	FAR1
	LGALS1	TBC1D23
	MPP1	OSGIN2
	STEAP3	FAM126A
	RILP	CEP164
	SLC16A9	C1orf159
	ZNF462	ZNF845
	SLC25A15	TUBA1B
	COL21A1	IVD
	SEMA4B	CCT7
	MISP3	EIPR1
	MAP6D1	NBN
	SLC44A2	ZNF587
	TPRA1	ABHD10
	ACVR1	SART1
	PLCL2	OSR2
	CCDC149	SPOP
	TRPV2	HBP1
	PGRMC1	LETM1
	PPP1R26	ACAA1
	TOB2	IDE
	ERO1A	TAX1BP1
	CDKN1A	NFATC2IP
	RGS19	TMEM19
	CAPN15	FAM172A
	DDIT4	ERI3
	MCC	C17orf77
	CDHR5	KIAA0100
	VGLL3	ATAD3A
	GNA14	SEC24B
	BAZ2A	WDR75
	MBP	CENPO
	ZBTB14	OSMR
	TK2	TMEM144
	ADAMTS7	BCL2L13
	SLC37A4	PTPRH
	ANPEP	RDX
	MAP3K1	TPGS2
	INAFM1	GCLM
	KIAA1522	CCDC186
	FAT4	PUS7L
	ELL3	TM2D3
	SNAPC2	ARPC5
	GUCD1	FKBP9
	CTH	ZNF322
	EOGT	GXYLT1
	PDE1B	TMA16
	FMNL3	MCM6
	PSD4	CHSY1
	TDP1	CS
	HSPB1	SORD
	PSEN2	SEPTIN7
	ARHGEF38	GSPT1
	FBXW11	CHKA
	GPR161	TMEM131
	SLC12A7	FBXW5
	P3H3	ZSCAN5A
	CACNB4	STBD1
	UBE2H	OTX1
	PEX6	DHDDS
	EFNB2	CEP295
	SNX14	CTSV
	DLC1	PEX2
	ADAP2	MED13
	MCCC1	LCORL
	PLSCR2	BIRC6
	ZNF22	BBIP1
	STOM	RAB1A
	TC2N
	UPF1
	EBAG9
	DDT
	EEPD1
	ZNF592
	LARGE1
	IL1R1
	TBC1D9B
	RALGAPA1
	WDFY3
	TMEM150C
	PRSS23
	RNF144A
	TCEAL1
	SNPH
	DDX3Y
	HNRNPA1L2
	ZSWIM6
	PPP1R3G
	ARHGEF28
	CARS2
	FBLIM1
	PAMR1
	SAT2
	GSTT2B
	STAC
	BRD2
	RAPGEF2
	KLHL3
	DDR1
	BCAT1
	TNS3
	BCAS1
	PACSIN3
	EVPL
	C16orf72
	ESR1
	EDARADD
	RPH3AL
	OPN3
	ASIC1
	CALM1
	RNF122
	CEP131
	ZBTB40
	CARMIL3
	LDB2
	PLA2G15
	SLC25A36
	SYNGR2
	SULF1
	ZNF486
	DCTD
	SYPL2
	TRIM21
	ROBO1
	SHH
	NPM2
	ZNF747
	BHMT2
	TMEM219
	ZNF320
	ITM2A
	ST3GAL4
	VAMP5
	USP38
	VEGFC
	NFKBIZ
	MEGF8
	PARP3
	IQGAP2
	RHOV
	FAM162A
	FBXL7
	ZNF829
	LRRC8C
	SPATA32
	ACBD5
	FKBP8
	NEDD9
	CDC42EP1
	SCARB1
	ST8SIA2
	MIXL1
	GLS
	ACAA2
	HERPUD1
	ZNF610
	MOB1B
	RREB1
	ANKRD36C
	SSH3
	RGPD5
	HPDL
	SATB1
	TCEAL3
	ZBTB25
	ADAM15
	RHOH
	TBC1D1
	ATG2B
	CLIC3
	PRKAR2B
	PPP3CA
	MAPK10
	LYPD6B
	MAN2B2
	MARK2
	ALKBH7
	AMIGO1
	TMEM35B
	MRPS6
	EDNRA
	ROR1
	ZMYND11
	SRSF8
	LZTFL1
	MMP14
	MAPK3
	TNFRSF1A
	MGAT1
	MAP3K5
	UST
	RPUSD1
	RPS6KL1
	MT1X
	CPE
	COL6A1
	FARP2
	SPATA20
	PM20D2
	ING2
	XKR6
	SLC4A4
	FAM120C
	ECI2
	NFKBIA
	AGPAT3
	ARHGAP6
	GALK1
	PLEKHA4
	AKAP7
	CASD1
	DHRS1
	PRICKLE2
	DLGAP4
	KCNT2
	MDFIC
	PRKD2
	OTUD4
	EML3
	COMTD1
	JAK1
	C20orf194
	ANKRD37
	MUC13
	THAP5
	SEPTIN11
	VWA5B1
	TMEM64
	NFATC4
	SQSTM1
	SNCAIP
	AFDN
	GNG10
	ELOA
	PRSS8
	PKD1L2
	GRIA4
	ZNF583
	OSBPL1A
	PEBP1
	GNAS
	SEPTIN8
	ENSA
	KIF7
	KIF13A
	ZNF687
	YPEL2
	SLC27A1
	MYO1B
	PACS2
	TANGO2
	PHACTR4
	ADRB2
	EIF4G1
	MSN
	CCDC85A
	DUSP15
	PAQR5
	IL17D
	FAM89A
	EFNB3
	PSAT1
	ADCK2
	ROBO2
	KIAA1217
	GJB5
	ECRG4
	INPP5E
	ZNF154
	LGALS8
	SH2D6
	FYCO1
	ZBED1
	MMP19
	GIMAP6
	CFTR
	SGK2
	PRKAR1A
	KCNE3
	ZNF727
	ENTPD2
	RFXAP
	ACD
	MIGA2
	NID1
	WNK4
	SLC10A7
	P2RY1
	PPP1R36
	RBM43
	ZNF607
	CPN2
	CHST9
	SERPINB9
	ACY1
	DDX58
	ATL1
	DHRS12
	MYL6
	MAFK
	FRMD4B
	TIRAP
	BTG1
	TNFRSF13C
	CAV2
	NPNT
	KRTAP16-1
	SETD7
	CLDN1
	CXorf40A
	SYNE2
	CPQ
	MSRB1
	ABCA1
	MAP2K5
	GRK2
	ITGA3
	ZMYM2
	PIFO
	NLRC5
	MRPS2
	HGD
	ZNF570
	ARHGAP4
	SNRPN
	ZNF382
	ZNF44
	PAPSS2
	B3GNTL1
	EIF4EBP3
	VAPA
	TLL1
	ACER2
	RARRES1
	FOXO3
	CPEB1
	CITED2
	CLDN4
	SRSF12
	ZDHHC18
	NTN1
	PDK4
	ARHGEF7
	KDM8
	AMD1
	MYC
	RBMS1
	TMEFF1
	GATM
	KIAA1549
	DEF6
	SETD5
	CYFIP2
	PHKA2
	NPEPL1
	MAGI3
	EIF5B
	ZNF85
	IFI27
	RASL12
	PNKD
	ARRB1
	UCK1
	TRAF5
	ZBTB7A
	ATAD2B
	NAV1
	TOR4A
	SEPTIN2
	IFI30
	EMILIN2
	SGCE
	NBPF1
	TADA2B
	SHFL
	TAPBPL
	NAAA
	MMP16
	SMAD1
	APOBEC3F
	TSR1
	STON1
	NFRKB
	ITGA7
	PPP4R4
	ATP13A2
	PTK6
	MTMR3
	CDS2
	ISG15
	INTS6
	THSD1
	ST3GAL2
	MAN1A2
	SAMHD1
	CHCHD6
	SH3BP1
	ARF6
	NUCB2
	ICA1
	ABHD12
	ADAMTS15
	GRAMD1A
	CERCAM
	MITF
	TMEM86A
	RAB20
	ZXDC
	SPOPL
	F2
	NCKAP5L
	TMEM185A
	RINT1
	FAM168A
	PYURF
	FGFR1
	SHC4
	COL11A1
	ZNF454
	GSDMD
	PHPT1
	MTM1
	RFNG
	EXTL3
	THAP3
	ARMCX3
	TENT4B
	RSPRY1
	APOB
	LSM1
	FBXO9
	DYNLL2
	PHF23
	TXNDC11
	ZDHHC21
	SGIP1
	PGM1
	CUL1
	RGS22
	EIF4E3
	SEMA6C
	GLRX5
	HELZ2
	EPHA4
	SDC4
	CDK6
	TMEM117
	MICALL1
	NIPA1
	CCDC160
	PINLYP
	KLF6
	PHTF1
	FOXP1
	HSPG2
	TUBG1
	ZNF746
	PTK2B
	EFCAB2
	TMCO4
	PDE7A
	ABHD1
	SLC25A43
	ALDH3B1
	KLHDC7A
	SLC50A1
	TRAF3
	ISM2
	TMEM107
	NUP50
	USP51
	PRELID3A
	SLC29A3
	VPS37D
	SMC5
	MRPL39
	TCTA
	LSM11
	CHPF2
	SNX10
	FAM110B
	NAP1L3
	FLII
	TRO
	CORO2B
	LLGL1
	TP53I3
	BRD3OS
	ARNT
	PDCD7
	TENT5A
	CRY2
	TRIP11
	LEFTY2
	LSM14B
	RRAGD
	IL7
	HDGFL3
	RWDD3
	FNBP1L
	PHF11
	OLFML2B
	TSC22D2
	MAP4K5
	OCLN
	ULK2
	EGFR
	ABCA5
	CD44
	SPRY3
	RAB33B
	MRTFB
	CCDC170
	NEK6
	TPM2
	GLT8D1
	SMCHD1
	ACOT2
	SLC30A10
	PTPRB
	KCNAB2
	HSP90AB1
	PTGER4
	LY96
	LONRF2
	ZNF611
	PPP2R5A
	CHRNB4
	OSR1
	SSRP1
	PRSS37
	SERP2
	DDHD1
	SLC25A20
	PSMD6
	GLIPR2
	SYT17
	NR1D1
	C2orf88
	ITGA8
	AHNAK
	CCN3
	UBE2F
	GJA3
	MRAP2
	L3HYPDH
	ZFP30
	UBR7
	UBE2L3
	PALMD
	RANBP17
	ZNF608
	SOX13
	SLCO4C1
	ZMYM3
	UBE2Q2L
	GAS2
	SYCE3
	PIP5K1B
	CASP2
	TUBB2A
	TMEM114
	SHROOM1
	GPR160
	ENO2
	TMEM40
	SLC49A4
	GRIP2
	VANGL1
	SLC39A10
	FKBP11
	TYSND1
	PLCB4
	CASP6
	ZNF781
	CAVIN2
	PPOX
	ARHGAP5
	ZNF250
	NF1
	SCN5A
	UBTF
	TLDC2
	CHMP2B
	PCCA
	ZNF704
	TET2
	PDIA5
	PLSCR3
	HSPB8
	SEC62
	ITPK1
	PDHX
	RUSC1
	TMEM181
	ZNF292
	SMIM13
	TCTEX1D1
	SPHK1
	NLRX1
	ITPKC
	LRRC8D
	ZNF69
	MYL5
	PARVA
	INTS11
	POLR1D
	MOCS1
	CYP2U1
	PPM1F
	DIAPH1
	EPHA6
	ANXA11
	RAP1GAP
	VPS13D
	SPIRE1
	HEG1
	CDPF1
	C11orf95
	MCOLN3
	HOMEZ
	RPS6KA6
	WFDC2
	AVEN
	URGCP-MRPS24
	PNP
	FIGN
	LEPR
	C3orf52
	EDC4
	MTDH
	AKAP5
	CDHR1
	MACROD2
	IL27RA
	FAM124B
	GREB1L
	AKTIP
	C1QTNF6
	GAB3
	ACACB
	SYNPO
	FBXL17
	DNAL1
	ATP5F1C
	ZFR
	ZNF622
	PARM1
	RHOBTB2
	LRP10
	FBXO25
	RHBDL2
	C2CD2
	PAPOLA
	MAP3K21
	AMOTL2
	SLC35C1
	TMEM263
	LAMB2
	ECHDC2
	NISCH
	CD63
	TMEM140
	ZNF514
	CCDC185
	C3orf62
	GADD45B
	ZNF254
	ELOVL4
	TATDN2
	CMPK2
	MTHFD1
	RB1CC1
	KLHL21
	IGFBP4
	GSAP
	XPO7
	IL32
	PLAAT3
	MRPS24
	CAMK1
	STOML2
	EEF2K
	APOBEC3G
	CTBP2
	IL17RA
	NALCN
	RFT1
	GPR162
	TNFRSF11B
	ZNF836
	CAV1
	ZNF429
	AASS
	XIAP
	LGALS3
	AGTR1
	ZNF398
	ME2
	GOLGA7
	ATF3
	FAM160B2
	TMEM25
	RDH14
	ATXN7L3
	GMNN
	TAB2
	TMEM8A
	ARAP1
	PRKCA
	SP3
	BBS5
	SERPINE2
	CHRM3
	DCAF11
	UBL3
	FLOT2
	ANKS6
	KCNK6
	STN1
	GPHN
	ZNF512B
	ZDHHC2
	OGT
	ERBB4
	PDE1A
	BTBD7
	CA2
	SLC29A4
	BTBD8
	PRKCE
	RPS6KA5
	KLF10
	RNF144B
	ARHGAP29
	CTSD
	KCMF1
	NCOA2
	STK24
	ANTXR1
	AKAP9
	TLR4
	NEO1
	TSPAN12
	ZNF74
	UAP1
	WDTC1
	GLDN
	ERF
	S100A6
	LGALS4
	ERBB2
	ALDH18A1
	EPS15L1
	TTYH3
	PLEKHA7
[truncated: 53 more rows]

## Sheet: Overlap_candidates
TFmRNA_log2FC>2	H3K27ac_FC>2	ATAC_FC>1.5
HOPX	GALNT2	MTAP
KLF5	CPA1	DMRTA1
LEF1	BMP8A	CDKN2B
BATF	DENND2A	CDKN2A
SPDEF	AEBP1	GSTT1
RUNX1	EFS	PTH2R
PITX1	FITM1	SLCO1B3
HOXB7	RASIP1	GOLGA8A
HMGA1	FES	A2ML1
FOSL1	PNLIPRP1	RTTN
PPARG	EFEMP2	UXT
AHR	INSYN1	GOLGA6L3
PRRX1	NEXMIF	FOXO3B
VDR	FERMT3	COQ8B
HOXB6	DNASE1	ZNF397
ELK3	CD248	SHKBP1
SPI1	TMEM52	ZFX
MAFF	LRIG1	GOLGA8B
TSC22D1	ADCY2	CAVIN3
LITAF	LOC100506388	GADD45A
EGR2	EDIL3	FAM90A1
FOXL1	MAGEE1	NNMT
BHLHE40	TPST2	UTP25
ETS2	KCNJ5	PNPLA4
FOXQ1	KANK1	PTPN13
ELF4	SLC43A1	RPGR
KLF4	ZNF135	AIM2
HMGB2	NTM	ZNF471
IRF1	GNMT	GEMIN8
FOXS1	SLITRK5	ATF7IP
ETS1	KBTBD11	FERMT1
HIF1A	SEMA3B	FUT10
ID1	ZNF415	SSBP3
KLF2	RGS7BP	C19orf54
IRF8	ZFPM2	MANBA
ZNF385A	SPON1	NXT1
BHLHE41	CHN2	PDGFC
PRRX2	PDE3A	GBP5
ARNTL2	ATP10A	RFX3
FOXM1	MAGED4	SIX2
RARG	HOPX	SERTAD3
STAT1	ARHGDIG	COQ8B
RARA	CALML6	SLC9A7
TFAP2A	FLT1	CFAP54
ETV1	ZNF423	ERRFI1
HOXB2	SLC24A3	PSMA4
ETV7	LIMK1	SOX5
TSHZ2	IGSF11	PSCA
FOSB	ARHGEF9	SERTAD1
MEIS3	REG1A	C19orf47
ETV4	PTGDR	ALDH3A2
MSC	GPT	IREB2
ZNFX1	PTCH2	RERG
LRRFIP1	PAK3	NEUROD4
NFE2L1	NDRG2	MBNL1
SOX4	ZBTB16	UHRF2
RUNX2	ZNF835	ARHGAP32
TGIF1	CTRB1	FANCL
PRDM1	LDLRAD4	MSL3
TWIST1	ZFY	BNIP3L
ELF3	LAPTM5	AKAP3
JUNB	LYPD1	TXNRD1
ZEB1	PLXDC1	PARK7
KLF16	DCLK1	VCPKMT
PLEK	LMO3	ALG6
HOXB5	MT1G	IKZF3
MAFB	C11orf94	SCNN1A
HLX	ACOX2	TUSC3
GLMP	CTNND2	TMBIM4
PLSCR1	PDZK1	PLGRKT
FOSL2	JAM2	LAMTOR1
CEBPB	CCDC8	WBP11
SNAI1	SBNO2	ZNF470
ARID5B	MEF2D	APOO
SUB1	XKR4	HOXC13
MXD1	SMARCD3	CAPG
ZNF532	AQP8	CNDP2
CARHSP1	NLGN4Y	ZNF26
TOX3	KCNJ8	DMTF1
GTF2IRD1	MEDAG	JPH1
MAF	LDB3	TRMT2B
ZNF267	MYRF	SLC38A1
GLIS2	NR0B2	PRPF38B
TFEB	SARDH	HFM1
RELB	NSD1	PPP2CB
CBFB	TNFSF12-TNFSF13	FRYL
IRF7	SNAP91	C5orf34
ZEB2	LRCH2	EREG
TEAD3	PDE8B	TWF1
RUNX3	RFTN1	GOLGA6L10
TFDP1	EFS	CRBN
NR1I2	CERS4	NOA1
E2F3	C5orf49	GOLGA6A
E2F1	LTF	KIAA0355
HIC1	TNS2	NXPE2
HMGB1	SLC25A45	OFD1
IRF6	PHYHD1	SYTL5
ZBTB7C	ZBTB4	SMARCA5
FOS	SCUBE2	DNM1L
FOXA1	FES	IMP3
PHB	NGF	PIGG
GLI1	DEPP1	BLVRB
SMAD7	RUNX1T1	ST13
	MEIS2	TP53BP1
	LBH	SARAF
	ST6GALNAC6	STK35
	PVALEF	TMSB15A
	SYT6	ATP10D
	ARMH2	MAT2A
	TMEM72	RPS19BP1
	TNS2	ZNF793
	CASR	MAP3K10
	DPEP1	HERPUD2
	ADGRA2	ZNF780B
	SYT15	ARHGAP24
	FAM20A	SRSF11
	GPR150	SUCLG1
	CLDN3	FZD1
	GGACT	EYA1
	STAB1	MEF2A
	SLC30A2	SEL1L2
	HEY2	JAK2
	RNF180	KIAA1841
	ARMH4	CLCN5
	XK	TTC21B
	SPARC	MSANTD4
	ITGA4	TMSB15B
	IGFBP7	SNX12
	ANXA9	BTBD3
	EGFL6	ERGIC2
	FABP3	CNTNAP3
	CCNA1	MED21
	UBXN6	PRH1
	BICC1	STK38L
	FGD3	TMEM267
	BHLHB9	GLIPR1L1
	ECE2	FAM117A
	RPS6KA4	DUT
	C2CD4B	TSPAN6
	PRRX1	TLR6
	SMO	TSPAN5
	BCAR1	CYB5A
	ZNF804B	ZFP28
	COL4A2	LACTB2
	RUNX1T1	USP9X
	VWA5B2	BTK
	NKX6-1	SYAP1
	TRPC3	FUBP1
	CLPS	ZNF18
	KCNE1	ARHGAP22
	CCKBR	PMFBP1
	WIPF1	NME2
	MT1M	UBQLN2
	GJB6	LRIF1
	GAS7	KANK1
	CLDN15	DNAH6
	SPX	ARSD
	NLRP1	E2F6
	GUCY1A1	MIER1
	LIMD1	MTHFD2L
	ZNF423	AKT2
	KLHL13	GOLGA6L2
	HID1	PSMC4
	SYNE1	ZFC3H1
	B4GAT1	SEC11C
	MAGEL2	PHLDA1
	HYAL1	SECISBP2L
	DOK6	CEP126
	HAPLN3	FBXW2
	NOX4	AADAT
	TSPAN2	TTLL7
	LOC403312	ZNF33A
	APBA1	VPS54
	ACVRL1	CACNA2D1
	CPZ	NCBP2L
	TMEM229B	FZD3
	C1orf229	WASF3
	RNF150	GPN3
	AMOTL1	RXYLT1
	FGF10	ELK1
	TRHDE	DEPTOR
	FXYD6	FBL
	HOMER2	SLC9B2
	FZD8	LSM6
	ZNF763	H2AFJ
	ZNF362	FNIP1
	RAPGEF5	NKX3-1
	PLEKHH3	CTNNBL1
	KCNH2	ZNF700
	LTC4S	CHD2
	NYNRIN	BMP2
	KCNA1	RSRC2
	CYB5R3	FAM50B
	TMEM120A	RARG
	KCTD15	FDFT1
	GPX7	NEIL3
	PAK6	APMAP
	ARHGAP20	EIF1AX
	ST6GAL2	NIBAN2
	ARID5A	ZNF573
	LDLRAD4	RLN1
	BCAR1	LDHA
	IL17RC	USP15
	PRR29	PDS5A
	SLC6A14	SORBS2
	SBNO2	TNPO1
	RPS6KA1	ELOC
	ACADL	HS3ST3B1
	CLMN	ZNF302
	PLA2G1B	SS18
	ZFP36L1	SAMM50
	CDO1	ANK2
	FGF1	EPS8
	FBN1	CEP135
	CYBRD1	MAGED1
	GFI1	CDK16
	IL1RL2	NR3C2
	SLC25A21	PQBP1
	MXRA7	FAM214A
	LOC100129697	EMP1
	EPHB4	ANKRD20A1
	PPARA	TMSB10
	FSCN3	CYB5RL
	C10orf71	DHRS3
	CATIP	TMX4
	CARHSP1	DCUN1D4
	DAAM1	CYC1
	PAK3	COPS3
	CPNE5	PRUNE2
	EIF2AK3	ATXN1
	S1PR5	ZNF517
	ELN	S100A10
	B3GNT2	ZNF565
	SLC9A3R2	SNRPG
	EVA1A	PHKA1
	SPOCK1	TPK1
	DGKZ	ZNF780A
	SOD3	GDAP1
	OBSL1	CDKL5
	PDE4A	ZKSCAN5
	RGS3	UBA1
	EPB41L3	LY6K
	AKNA	EDEM1
	SORBS2	BTBD11
	TSPAN14	ZXDB
	SLC43A1	ZNF644
	WDFY2	CALCOCO2
	SALL2	FGD4
	KIFC3	CADPS2
	ADSSL1	ARMCX5
	LAMA4	PRKG2
	GUCY1B1	AMN1
	SOBP	TBL1X
	HSPB9	GAB1
	NPY5R	ZBTB45
	CNR1	TACO1
	SLC7A2	RLN2
	PRRX1	PDE5A
	DHRS7	ANKK1
	FAM181B	AKAP1
	HDAC7	URM1
	STX1B	FNTA
	ARHGEF10L	CCDC173
	SEMA6D	FGGY
	VSTM5	YARS2
	PRR16	BIRC3
	NID2	YWHAZ
	DZIP1L	ARL4A
	SLCO2B1	C11orf71
	MAEA	DRG2
	COX7A1	DTX4
	SLC49A3	TAB3
	CLEC14A	HIGD2B
	HIGD1A	PLPP3
	GYG2	CBLN1
	C1orf21	RNF121
	FAM214B	C12orf75
	HAAO	CD274
	DDIT4L	AAAS
	TCF7L1	SERTAD3
	FAM174B	EIF2S3
	ZNF668	TMEM95
	SHISA2	XDH
	ALOX15B	ZC2HC1A
	TMEM200A	RASSF9
	DACT1	FOXP2
	MRVI1	CEBPB
	VAV3	CBX1
	SEPTIN5	HS3ST1
	MMP25	ZNF442
	GPRASP1	GAPDH
	SDC2	YTHDF3
	NUPR1	ITGAV
	KLHDC8B	EVI5
	APBB1	MRPS18C
	PLPP7	ARFGAP3
	EMILIN1	AMER1
	CRIP2	HDHD5
	LSP1	CCDC33
	ITPRIPL1	APOLD1
	ANKRD65	TMEM33
	EBF1	RIN1
	PELI2	CCDC59
	ACSS3	NFKB1
	PDPN	C17orf67
	UBE2QL1	POLR2B
	FADS2	PPFIBP1
	RNF152	SLC25A13
	CCDC69	ATP5MC1
	FAAP100	UBE2D1
	DENND1C	CEP290
	ARHGAP23	BICD1
	JCAD	ZNF585A
	TCF4	RAB32
	DUSP4	FKBP1A
	INMT	PCDH1
	IGDCC3	MIGA1
	GASK1A	FLRT3
	NFIC	MED14
	CALHM2	LOC100132202
	NAA38	NAA20
	HPD	AKAP8
	ZNF148	DLG3
	FBLN7	LRRC66
	AOX1	LUC7L2
	PSME1	GABARAPL1
	GHR	IMMP2L
	SEC14L6	EIF4A2
	HVCN1	RASSF8
	VASH1	ALG10
	BNIP3	ECH1
	TMEM176A	TMEM38B
	PAPLN	POMZP3
	MTUS1	CSGALNACT2
	ARHGAP31	ODF2L
	ARMCX5-GPRASP2	JUN
	ELL2	AVPR1A
	BOC	BORCS5
	KAZN	ZNF638
	CD72	LIMK2
	CTPS2	BCAR3
	ADAMTS12	WASL
	BEX4	ATL2
	TNFRSF14	C12orf66
	EFEMP1	NUCB1
	PEAK3	COPS4
	PODNL1	MKKS
	SLC22A17	MLF2
	FOXP2	ASNS
	RCAN1	HIBADH
	RAB11FIP4	PIK3R3
	GABRB2	CBX5
	RIPOR2	TRIM33
	ENPP2	ANKRD40
	PRDM5	ARMC3
	ANO1	STK17B
	PARD3B	TMEM47
	CHD3	SPAG17
	ACSF2	WDR36
	TNK2	MRPS23
	CISH	METTL1
	IGFALS	ZNF549
	ZBTB16	PLEKHG6
	DLG3	HDAC9
	PDCD4	CRY1
	CHSY3	CCDC90B
	ZNF710	PTGS2
	ECE1	CCT6B
	PLAAT5	FAM110A
	IKZF4	RPS4X
	SLC7A8	USP22
	DACT2	MAK16
	GNB4	TCEANC
	AMT	ZNHIT6
	DPYSL3	UPRT
	GIMAP5	NEDD4
	SH3BP2	ZNF860
	PLXNC1	MBNL3
	ERC2	DNAH7
	SPATA7	ITPRID2
	MPPED2	FAM47E-STBD1
	LGI2	GALK2
	VEGFA	RBPJ
	ACSS1	PANK2
	GMPS	ARHGDIB
	RASGEF1A	PRKAA1
	HOXC4	POLR3A
	SLC25A34	CAND1
	CMYA5	WDR73
	ARHGAP24	ACTB
	DUSP26	FAM3C
	SLC39A14	COMMD8
	SIRPA	MORN2
	CERS2	ZNF140
	LOC388282	TMPRSS11F
	WDR86	UBA1
	LRRN2	ZNF107
	ST6GALNAC5	OCIAD2
	NUDT22	GGA1
	KCTD12	MRPL18
	PDE8B	LIPG
	GPR135	SRSF1
	MAN1A1	C5orf22
	CRPPA	TMEM192
	ATP8A2	RGS3
	COMMD7	WDR17
	HDAC10	SLC30A9
	DGKI	HNRNPD
	SHROOM4	MOGS
	2023-03-02	DNAJB4
	SPEF2	ZBTB26
	PLXDC2	WDR1
	HTRA1	PUM3
	MYO15B	POMP
	PITPNA	SAXO1
	PRR15L	INTS9
	FOXA2	ARHGAP17
	ABCG4	RBX1
	ANXA9	ZNF239
	MMP28	SCAF11
	FLI1	KDM6A
	IFITM2	ESCO2
	ADORA1	SEC23B
	SIDT1	AASDH
	DKK3	HSPA8
	CCDC28B	SUPT4H1
	TMPRSS2	RAB21
	FAM3B	LPAR5
	SLC15A3	NAP1L5
	DTX1	MPZL1
	GJB1	MEX3B
	GIT1	ITPRIPL2
	GALNT3	AP1S2
	SLC25A25	SUZ12
	CYS1	CLCN3
	PFKFB3	SLC39A11
	PRDM6	TTBK2
	C3orf70	ZNF585B
	FGF12	CUEDC1
	SPATA13	CHCHD2
	TGFBRAP1	ZFAND6
	IRF5	GPRC5A
	CPSF4L	SLC52A3
	B3GNT7	NFYB
	ITPKB	TRMT10A
	SLC12A4	WASHC4
	SLAIN1	ZNF440
	TNKS1BP1	RSBN1
	FAM149A	FSTL5
	PTGIS	PPP1R21
	TTLL6	DIP2B
	SYBU	FAM122B
	TRPC4	TGOLN2
	MIEF2	SPCS3
	LRRC34	TOR1A
	MYO18A	RBBP9
	TMEM173	NOCT
	GAPDH	XRN2
	ARPIN	PHLPP1
	SYTL4	BRAP
	FSTL1	MTERF3
	PRKAR1B	USP30
	ZSCAN1	ZNF487
	TMEM229B	ARHGEF10L
	GBGT1	ING4
	FLNC	DYRK4
	PODN	BDNF
	AKT1	UMAD1
	KIAA0513	CHORDC1
	DAPK1	CREBL2
	B3GAT1	FOXJ2
	SULT1A1	SLC37A2
	PMP22	ARHGAP44
	GRAMD1B	EXOSC9
	SLC39A5	TERF1
	SGMS1	SMARCA2
	FREM1	PUF60
	APBA2	STEAP1
	UBA7	SLC25A37
	CCN4	SLC39A8
	ZNF665	LCN2
	LARGE2	HTR3A
	PTGER2	CBWD1
	LZTS2	TASP1
	HSD3B7	SGMS2
	SYT9	ABHD15
	LAMA2	TRIM5
	KSR1	UHMK1
	DZIP1	PCLO
	G0S2	MGME1
	AFAP1L2	ADGRL2
	IFITM3	MORN4
	TRABD2B	ITPR2
	AS3MT	PLEKHM3
	MPV17L	ANKRD17
	HSPB2	CLCC1
	GPC4	PPP1R42
	ITGA11	NUDT13
	RASSF2	MDM2
	DENND11	THAP6
	GPRIN3	CACNB3
	FURIN	MAFB
	PREX2	MEMO1
	MSI1	RARA
	SLC25A22	EPS15
	CITED4	POT1
	FBXO44	LAS1L
	PER1	UBB
	ITIH5	MGST3
	GPRC5B	FIS1
	CADM1	RNASEH2C
	COL1A2	KIF21A
	SYT2	SHMT1
	JDP2	POLR3D
	B3GALNT1	HSD17B14
	EPS8L2	MGST1
	DGKG	CCNG2
	PHETA2	ZNF563
	FBXO32	MRPS11
	SELENON	LRRC8B
	SLFN11	NSG2
	SMARCD2	STAMBP
	TACC1	TBCK
	MPG	LYRM1
	TRIB1	MOCS2
	GNAQ	AHCYL2
	MCTP1	CCPG1
	NCALD	RLF
	MINAR1	VIM
	RUSC2	VGLL4
	RAB11FIP3	CTTNBP2NL
	ADAMTS10	COX11
	ANGEL1	PALB2
	FAIM	CDKN1B
	NKX3-1	SLC36A4
	MAPK4	CFAP45
	KIAA1755	DUSP16
	AMY2A	LIAS
	C7orf50	STRAP
	ISM1	KBTBD8
	ARHGAP28	RIBC2
	RBM11	ATF7IP
	SHISA5	TRIQK
	LAMA1	HMGCS1
	THSD7B	ANXA3
	DGKQ	SPECC1
	CDK2AP1	C4orf51
	C1orf210	EXOC4
	NSMAF	FAM174A
	FAM107B	KRBOX1
	ACTN2	FAM114A1
	TP53INP1	GPAT3
	LTBR	HIST1H2BD
	BRD1	HERC5
	RASSF2	CDC27
	LMF2	ZNF543
	JAM3	PCTP
	CACNB2	TPP1
	PRKG1	NMD3
	ZNF71	UBE2V2
	FAM120B	ARHGAP10
	ANXA6	DNASE2
	ZSCAN18	PAX6
	PRKAG2	C4orf36
	ZNF844	ZNF697
	MAGI2	DMXL1
	DCUN1D4	SYBU
	PARP10	LMO4
	ARHGEF6	MDH1
	DYNC1LI2	EGLN2
	ABR	FOSL2
	KRBA1	SNAPC3
	ELMO1	M6PR
	BVES	OSBPL8
	SLC39A8	CCDC114
	TNFSF13	WIPF3
	PRTG	ZMYM6
	NFATC2	EIF4E
	ALDH1L1	C14orf28
	COBLL1	TMEM165
	PDLIM4	ZSWIM7
	FCGRT	NAA60
	GLUL	SHB
	C3orf80	RCN2
	TDRD10	PHF3
	CLDN10	TRIM29
	MAP3K7CL	GTF2IRD2
	LTF	BTC
	ASXL3	NACA
	DISC1	BEX5
	TGFB1I1	FBXO11
	TMBIM1	NBPF8
	PEBP4	KTI12
	TMEM30B	MID1IP1
	PTPRM	ERV3-1-ZNF117
	TMEM121	UTP18
	MYRIP	SWT1
	ITGA5	CRNKL1
	FBN1	NLRP14
	SSPN	CEP83
	ZBTB10	WFS1
	ZNF532	FNDC3B
	RIPOR1	DAB2IP
	OPRL1	CLOCK
	ZNF471	RAB30
	TMEM63A	RCL1
	ABLIM1	NAV2
	DGCR6L	NIBAN2
	FAXDC2	MET
	PRSS1	MRPL51
	MAMDC2	ZMPSTE24
	NDN	ZFAT
	RASSF2	ARHGEF9
	SPTBN5	UBE3A
	QPRT	NT5C3A
	CELF2	VRK2
	SLC46A3	FOXO6
	NRP1	BMPR2
	BAALC	CDK20
	BACE1	ZNF837
	ARHGEF10L	DNAL4
	DEFB1	OGFOD1
	CTSL	LTBR
	PLEKHM2	CHIC2
	CNOT6L	TTLL6
	DBP	SMIM25
	EPHX2	CFLAR
	C8orf48	ZNF24
	UPRT	SF3B1
	FARP1	EHBP1
	ZNF395	SLPI
	HNF1B	ERCC8
	VAMP2	ZNF571
	SERPING1	ADPGK
	PLEKHA2	PCNA
	ADAMTS2	ADAM22
	CNOT6L	GTF2F1
	RIN3	ZNF850
	MED12L	MFAP3L
	DHRS4L1	CDCA3
	EGFLAM	CSNK2A1
	MXRA7	MBD2
	PHACTR1	RAD1
	NAA30	ZNF527
	ERICH5	ZNF790
	ADAMTSL3	BLOC1S2
	MX1	SLC9A1
	SHISAL2A	LAPTM4A
	KIF1C	TXN
	GAMT	NUBP2
	NBEA	RAB3IP
	MARK4	C15orf41
	FZD1	SOCS5
	MYO18A	SLC38A2
	NEXN	CNTNAP3B
	SLC45A3	TSC22D1
	DHRS3	ZBTB44
	ABO	SEMA3C
	CPB1	DZANK1
	TTC7B	ZNF891
	SDK1	YEATS4
	SYNDIG1	TMEM230
	MTA1	RPS13
	PTGFRN	TFCP2
	NR2F2	JSRP1
	ZNF853	NABP2
	GJC2	CDCA7L
	NRCAM	NFIB
	KANK1	PRKDC
	ECE1	UGP2
	PCK2	ABHD17B
	LRRN1	GOLGA6B
	VIL1	JMJD1C
	SOWAHB	CD300LB
	METTL24	ABHD18
	MFSD2B	DENND4A
	ARHGEF25	FEM1B
	GAS7	ERMARD
	ANKRD10	CCDC163
	ING1	NET1
	LHFPL6	SLC25A3
	TBC1D4	SAT1
	ZNF331	BORCS7
	TMEM108	ZNF331
	PLAAT4	ZCCHC3
	ZBTB47	FAM156A
	AGO1	CCNJ
	SPATA9	CCT5
	SLC43A3	VCPIP1
	DSC2	ZNF558
	PDLIM2	RPL14
	SULF2	SPHK2
	PLXDC2	CSDE1
	SERPINF1	ALDH1A3
	AK3	TRMT6
	TNFAIP8	SNX13
	TLCD4	SCLT1
	VANGL2	KAT7
	N4BP2L1	TPM1
	ASB16	HINFP
	SPDEF	PDLIM5
	KIAA1549L	RNF13
	EIF1AY	ANP32A
	WNT5B	MAD2L1
	FAAP20	AP1AR
	CNKSR3	XPO1
	PIK3AP1	RAB39A
	CALM3	STYK1
	CD5	NGRN
	CBSL	NAGA
	XAF1	DUSP6
	ARMCX4	DPY19L1
	GRB7	TMEM9
	BTBD2	TRIM68
	SLC12A8	RAB27A
	STARD8	PRMT6
	RASL11A	KIF23
	KLF8	TESK2
	FBXW4	ASTE1
	LMO7	NECAP1
	TENT5C	ITGB8
	TMBIM1	POGK
	NEU4	LDHB
	TGIF1	WWOX
	EPDR1	CSTF2
	ERRFI1	EEFSEC
	DFFB	FKBP14
	NOL3	GGH
	HEYL	MMD
	GPNMB	TMEM71
	MLXIPL	RPS26
	SMCO4	SARS
	ME3	ROCK2
	FAM83F	TMEM184C
	ALKAL1	SLC52A3
	MLKL	MLKL
	JPH1	CAMKK2
	ALOX12	DENND2D
	RSBN1	SCML1
	DMD	ARHGEF5
	GPM6B	TOM1L1
	DCTN1	POLR3B
	SLC16A14	NDUFAF6
	TCF21	TMSB15B
	PLAGL1	SMC1A
	DOCK4	ZDHHC7
	TRABD	CENPI
	CD8A	METTL7B
	ADAMTS3	AGA
	STXBP6	ZNF33B
	RAB6B	LOC114483834
	DIS3L	ATP5MC2
	APCDD1L	PCMTD1
	TUBB4A	PJA2
	MDP1	SVOP
	HLCS	DSG2
	ARID2	NIPSNAP3A
	ARHGEF26	RGS4
	RGS3	TRAPPC8
	KCNJ1	TSPAN31
	CHD4	ZNF131
	EVA1C	AHCYL2
	RHOBTB1	ITSN2
	PCM1	FBXO4
	ZNF141	CCNB1
	TECPR1	ELAC2
	SERPINA4	ANKIB1
	KIF3C	SGK3
	SLC16A12	TLCD4
	PDGFRL	SMC3
	OXT	ARL17A
	HDGFL2	EIF4A1
	LASP1	C2orf42
	NDRG2	LHPP
	GIPC2	FAAH2
	VSIG2	C12orf29
	C1R	FUT2
	TPM1	SFXN5
	PLCXD1	YBX1
	CTSH	INPP1
	CAND2	APEX2
	HECW1	RESF1
	LTBP3	GNAI3
	TXNRD2	LYSMD3
	IQSEC3	ATM
	TRIM17	INTS4
	ERO1B	CBWD5
	CORIN	TIMM10B
	GPT2	TEX261
	IL17RE	CCDC115
	KCND1	CLGN
	CRYBG3	RAB27B
	ZNF788P	ZNF383
	POFUT2	TRIM56
	PLPP4	SRXN1
	POU6F1	TMEM87A
	HTR1F	RABGAP1L
	NPLOC4	CPNE4
	ENG	DHX38
	SLC37A2	FAM155B
	ST6GALNAC6	SLC35A3
	VDAC3	IMPAD1
	HECTD1	OSBP
	THBS3	VWA3B
	RALYL	PPP1R3F
	CHST3	GSR
	ANK1	HCFC2
	COLCA2	CDC45
	GCNT4	CDC37L1
	DDTL	SRGAP1
	NADK2	CELF6
	TSC22D3	SLFN12L
	APCDD1	NFE2L2
	CERK	KRCC1
	MGAT4A	GOLGA6C
	TNFSF11	RSAD2
	ZFYVE28	SCARB2
	PALLD	RNF224
	FGD3	COBLL1
	TRIM32	RIT1
	THRA	PGM2
	THPO	SF3A3
	RAB42	RMND5A
	TGIF1	GOLGA6L22
	MTUS1	CCNI
	FYTTD1	RANBP6
	FBP1	SLC25A17
	C3orf18	FAM111A
	SEMA5B	GPT2
	WWP2	HIST1H2AH
	JADE2	RALGPS1
	SYNC	ORC1
	CPT1A	DBT
	COA3	PDCL
	MARK1	TFDP2
	BCKDK	TTC39B
	AKR7L	PAPSS1
	ZBTB38	MCM9
	MAN2A2	CFLAR
	SAMD5	DPP8
	MOB2	NFKBIB
	MMP11	DNAJC27
	MTLN	CD55
	SLC38A11	TMEM243
	TMEM91	TSTD3
	PPM1K	RNF223
	NACAD	ZNF569
	SLC1A1	ERMP1
	COCH	SPIN4
	TRAF3IP3	CARF
	WNT9B	NAPB
	ALDH5A1	RASA2
	KCNK2	PHF6
	PCNX1	ATP2B1
	PFKL	HDDC2
	GADD45G	ATP5F1E
	HMGCLL1	SHF
	UNC13D	CWC15
	RGS3	CERKL
	MOB2	WARS2
	TRIM8	PTDSS2
	MYL9	HERC6
	KAZN	MRPL16
	CPXM2	RIC1
	SPRY2	UGDH
	MYCBP2	C11orf1
	DDHD2	ZNF75A
	CYB5A	PKP2
	DHRS4L2	CNPY2
	MOB3C	FAM151B
	PCGF3	AFF1
	MICU3	DOK1
	ZCCHC14	CNOT1
	CCSER1	VPS33B
	TNS2	C12orf10
	NDUFAF6	ZNF326
	DGKZ	TNKS
	COL14A1	ZNF384
	NOVA1	HRH1
	MYH10	GOLPH3
	MRPL28	COPS7A
	COL19A1	RAB5B
	AGT	SEM1
	TNFSF13B	ZNF253
	TANC1	METAP1
	ACOT7	ZNF175
	GRP	TRMT13
	IRF2BPL	SEC11A
	FRZB	MOB4
	SLC16A2	PET117
	AKR7A3	TBC1D31
	LGALS2	RPS17
	RARB	NCOA4
	NEIL1	ZNF30
	BMF	MON2
	BCAR1	BTF3L4
	ZNF660-ZNF197	STEAP4
	GGT6	DUSP4
	DDAH1	RAP2B
	ZFP82	FRMD3
	FAM221A	TRPM6
	LRRK2	CCDC34
	RBP1	ADAMTS17
	ALDOA	DEPDC5
	HGSNAT	CDKL2
	JAK2	FAS
	CDR2L	ARNTL
	KLHDC1	CASP8
	RASL10B	CASP3
	PAG1	AURKAIP1
	DCHS1	FANCB
	PTCH1	CZIB
	CAPN1	CLDN12
	MOB3B	ZC3H12C
	EVC	NOP2
	RNASE4	ANKRD20A2
	TM6SF1	PRCP
	IL10RA	FDFT1
	LARP1	VIRMA
	IMPA2	AEBP2
	N4BP2	KLHL28
	ZXDA	ERBB3
	GSE1	NR2F2
	SLC15A1	CDC20
	PYGO1	NFE2L1
	PIGZ	PA2G4
	ANO5	CYB561A3
	ABHD2	APPL2
	KLF11	RBM3
	HACD4	CA13
	SRC	SLC35B4
	NRIP1	RPL37A
	TGIF2	GLIPR1L2
	LRP11	ANK3
	KIF12	AREG
	BDKRB2	SLC25A4
	ARID4A	ALS2CL
	SOCS2	TXNIP
	GNG2	PRCC
	CNTN1	EPG5
	FAM162B	PCGF1
	TCF20	ATP6V1F
	CCDC120	DPYD
	ADGRL2	NR3C1
	PLEC	GAR1
	THRB	CCNL1
	JADE3	RABL3
	NUPR2	FAM13A
	PLPP5	STEAP2
	BIVM	THRAP3
	ALDH3A2	UBE2J1
	PPM1E	TMEM68
	WDR26	EXT1
	LIMS4	HNRNPA3
	TACC1	CNNM2
	RAB15	TMEM106B
	PNLIPRP2	SPTLC1
	TOGARAM1	RCAN2
	SCP2	ZNF138
	VAX2	PAN2
	PROM2	SDCBP
	SERPINA1	SPTY2D1
	PDIK1L	LRRC41
	PCBP4	RP2
	SERPINB1	NEMP1
	SCMH1	FH
	ELMSAN1	TTC31
	RIPOR3	ASAH1
	GPR132	DEPDC1
	RNF217	SCRIB
	HOXA4	SLC45A4
	PPM1M	LRATD2
	PDGFB	MSMO1
	ALDH1A2	DBF4
	RABGGTA	FAM192A
	CDK14	IL13RA1
	LPL	KLHL5
	MT1F	ST6GALNAC2
	ACAT1	NME6
	MESP1	CCDC15
	PLEKHF1	ETFBKMT
	UGT8	CCDC71L
	REX1BD	SMC2
	CDC42EP5	WASHC3
	INAVA	MTOR
	GLS2	THAP9
	EPB41L1	KIF22
	FAM120A	YPEL5
	SH3TC1	SPAG7
	RAET1E	TRIB1
	ZDHHC15	USF2
	GPSM1	TMBIM6
	CUL7	CDK5RAP3
	ZNF804A	PLEKHO2
	TMEM47	CBWD5
	MPP2	LYZ
	ACTL10	NUB1
	PDK2	TDRD3
	ANK2	EIF3C
	GULP1	DDX47
	A4GALT	DPH7
	ARHGEF2	SIN3A
	CEMIP2	NQO1
	ZFHX4	ZNF599
	SGK3	TAF12
	NODAL	ARID2
	PACS1	DCPS
	ERBB3	GPBP1L1
	CYP7B1	TTC4
	ANOS1	CAAP1
	LENG9	RALGAPA2
	DHX58	ZNF546
	FADS2	SLC2A6
	FLNB	NADK
	SLC12A9	EIF2AK4
	ALKBH5	CAPN2
	MIA3	WDR3
	PPCDC	TPCN2
	DIP2C	TMEM62
	RBPJL	SESN2
	ST3GAL6	TIMM10
	ZXDB	EIF3A
	CROT	STAU2
	DIXDC1	GTF2H3
	WWP2	ANKEF1
	SLC46A1	CTDSP2
	SMTN	MTUS1
	P3H2	ZNF473
	STUM	PREPL
	SLC17A9	CFAP300
	CAMK2D	ZNF568
	TCIM	NFYC
	EVL	CDC25C
	CABLES2	KXD1
	MIEF1	SMAD2
	HHIPL1	HSPA4L
	LRIG3	ANKRD52
	PABPC4L	USF1
	PLEKHO2	ZNF503
	HGC6.3	CCDC32
	UBE2J1	PSMA1
	SGK3	TCTN3
	LONRF1	SNAI2
	FUT9	PIGK
	TBKBP1	ZSWIM1
	UNC45A	FAM204A
	PCMTD1	KRAS
	LOXL3	BHLHE40
	DNAJB14	ALMS1
	MYO5C	ZNF639
	ADGRG1	RRAGB
	NLGN1	HILPDA
	ZNF83	PKM
	C2orf27A	POLA1
	SIRPA	SPSB2
	TEKT2	CALCOCO1
	NINJ2	KLHL42
	SYDE2	LPCAT3
	UBE2D3	MCCC2
	KIT	SRSF7
	ITGB4	GUF1
	CYP27C1	TAF1
	GPR75	ZBED5
	ST6GALNAC6	PDE8A
	CNN3	RPS6
	FAM124A	ORC6
	ST6GALNAC2	RBIS
	GSTM5	ZNF345
	SPTB	PRPF40A
	ETV4	FAM217B
	TMEM243	BMS1
	C16orf54	HM13
	RAP1GDS1	VOPP1
	JADE1	ARL1
	LOC728392	GAK
	SBSPON	OSTF1
	TP53I11	ZNRF2
	NAA16	PSMC5
	TNFRSF1B	HPS6
	SORBS3	C15orf62
	SYBU	HIST2H2AB
	EPHB2	MSL2
	GRB7	SMDT1
	CLIP2	ZDHHC24
	BEST1	ACADS
	BMPER	WDR35
	TMEM178A	C11orf65
	PLPP3	ZNF84
	F8A3	RTN4
	FRMD6	MED17
	PLSCR4	KDM4C
	L3MBTL1	ING3
	BBS7	USP42
	LPAR1	ZNF706
	RIPPLY3	ZNF875
	MST1L	CASP4
	MB	PGRMC2
	SLC2A11	FMO4
	KIAA1614	SMARCAD1
	PRR5	ZNF718
	CRYZ	C11orf58
	NKX6-3	TIAL1
	CTTNBP2	ZNF875
	RAI1	TBC1D9
	TRAPPC5	RASL11B
	DYDC2	CYFIP1
	SGK1	CSNK1G3
	SMPDL3A	TRAPPC11
	INSRR	TUBA1A
	ENKD1	HNRNPA0
	DEPP1	ZKSCAN2
	DDO	AKT1S1
	PMM1	PAIP2B
	DRP2	GNL2
	TLR5	RWDD1
	SLC2A10	SFXN2
	UBE2L6	BUB1B
	KLHL42	ATP8B1
	C5orf30	HPS5
	DCUN1D4	DNAJC17
	GALC	DEPDC4
	TTC7A	ETV1
	PLEKHG5	NR4A1
	LRRC41	GAREM1
	BBX	DYRK2
	PPP3CC	CFAP53
	SLC6A6	ZBTB20
	AMPH	CDK11A
	RHOC	METTL14
	PTP4A1	FZD7
	BICDL2	SCYL3
	ZNF786	SLC16A1
	LMO2	MIEF1
	CDC42SE1	DYNC2H1
	GPRIN2	MTMR9
	PHYHIPL	ATG4C
	AXL	FBXO24
	CDH6	EFL1
	ADAM23	ANKZF1
	ASMTL	PAGR1
	BSCL2	MIEF2
	PHF2	KIF20B
	KCND2	LAP3
	ABCB10	MORF4L2
	GNAL	STOX2
	HPCAL1	PECR
	MVP	NXPE3
	TMEM9	RAD52
	NFU1	JAG1
	CCDC136	SWSAP1
	KCTD11	PROSER1
	MXRA5	OXSR1
	GSTM2	TMEM53
	FAM174A	LRRC37A3
	PYGL	ZFAND4
	NPAS2	ZNF148
	CNBP	RABGAP1L
	GALNT2	FDX1
	CCDC36	KIF1B
	PGM5	RNF138
	LOX	MBNL2
	PXK	NAP1L1
	ARIH1	PRPSAP2
	ZNF878	RAD51AP1
	EME2	PTPN18
	PSTPIP2	NUP153
	TNIP1	TMEM97
	ANKRD53	ENY2
	MEIS1	CAMK2D
	ERLIN2	GRHL2
	GMPR	GLTP
	CDIP1	COQ2
	ZNF662	UBE2Z
	WNT2B	AFTPH
	EIF4EBP1	PPP1R12A
	ZNF737	NCDN
	PRICKLE1	RNF19A
	MARK3	FAM120AOS
	FOLH1	TNFAIP8
	LIMS1	ZNF513
	TAGLN2	DMXL2
	GPRC5C	PTBP2
	ESYT2	MUL1
	ACVR1B	PDF
	ADGRL2	ZNF606
	TUSC1	CISD2
	ABCG1	VAMP7
	CKAP4	EXPH5
	EHD2	CSRNP2
	LRRK1	ELP2
	PDE4DIP	AQR
	CAMK2N2	UTP3
	KCTD14	POGLUT3
	MYORG	NIPAL3
	CAMTA2	GTF3C5
	DCAF5	NR4A3
	HIPK3	PPP1R32
	ZNF736	POLR3H
	MRAS	RNF43
	MAPK13	VEZT
	TXNDC16	ZNF559
	NAPB	SPTAN1
	PAPOLG	GAPVD1
	LOC100129484	C2CD5
	ASMTL	SLC4A7
	AOC3	EID2
	GALNT14	MMP28
	EMP2	VAMP3
	GAB1	HMGN3
	CTXND1	SNU13
	LOC100287036	GIN1
	DENND1B	ZNF133
	FSD1L	CYP2R1
	SMYD3	MTRR
	INO80D	LSR
	DPYSL3	MRPL50
	ST6GAL1	GOLGA6L6
	FZD5	BRWD3
	VTCN1	CNOT6L
	ESRRG	MRTFA
	RCOR3	ZNF736
	ABCB4	APOOL
	LGALS9	SERINC3
	PCSK5	NKIRAS2
	SLC66A2	NMU
	KIAA1324L	GLI1
	PDE5A	RAB3C
	MIA2	COX7C
	C4orf48	GPR39
	PCDHAC2	LRP6
	PTPRK	DENR
	ACOT7	RNF125
	SH2D3C	DPF1
	SMAD9	MTMR4
	DLG2	ZNF197
	DCLK2	HIST1H4C
	RORA	SUGT1
	ZMYM5	LRRC14
	TREX1	TMEM232
	C1orf21	ETFA
	S100A13	UCHL5
	TPRG1L	MRPS28
	NCBP3	FANCG
	DNAAF2	PPM1B
	TGFB3	TMEM254
	RAB9B	ULK4
	SPRYD7	ARMC1
	C14orf132	HIST2H2BE
	AFF3	KCNMB4
	FAM131A	MPHOSPH10
	HS3ST3A1	OMA1
	C8orf86	MMS22L
	GKAP1	REEP3
	MUC15	MTMR12
	SLC44A5	TBC1D4
	PTPRE	SRRT
	PAIP2B	FAM241A
	NCOA7	RERE
	ARHGAP39	ZEB1
	NADK	THRB
	PLA2R1	MAN2A2
	DIPK2A	TBX6
	CDK14	STRIP2
	ZFP64	ZSWIM4
	XKR8	MTMR8
	CYB5R2	PIK3R1
	FITM2	C7orf57
	PRR26	LRPPRC
	BCAR3	DENND2C
	POLR2H	LRBA
	RHOJ	MAFF
	APP	KIFAP3
	HTR1B	TNFRSF21
	DPP9	JRK
	AK5	ZFAND5
	DNMT3B	SERPINA1
	FDFT1	SYT8
	CMTM3	PXMP4
	TAOK3	VAMP8
	GNA11	TMEM59
	TRAF1	EIF4B
	TGIF1	ABHD2
	MEIS2	SQOR
	RANBP3L	INO80
	GCHFR	TJP1
	FZD3	MAGOHB
	SOCS6	SOWAHB
	CCN2	USP33
	CD14	RPIA
	MAPKAPK3	ATF4
	MTMR7	SLC35F5
	SEL1L	LPXN
	MZT1	HNRNPH2
	PPM1L	PHLDB2
	TKT	TRIM45
	TRAPPC6B	ODF2
	INPP5J	SPG21
	TSPAN14	STRADB
	SLC29A1	TXLNG
	TMEM97	NUDC
	OMA1	SLC12A6
	IL15RA	ALG2
	GPBP1	ABCD3
	MPP7	KITLG
	THTPA	PYCR3
	TCEAL4	SLC16A4
	OLFM2	SMPD2
	LZTS2	PTRH2
	DSE	TMEM160
	GBP4	GALNT4
	ECHDC3	MAP2K3
	BASP1	FANCF
	TMEM132C	OSCP1
	COL4A4	MT2A
	UGCG	TM7SF3
	TTLL3	PTAR1
	PTGER3	SUV39H1
	OXR1	GPR37
	DDX6	POC5
	CD59	HOOK1
	PGAP1	ABCB10
	GSTP1	GSTM3
	C16orf47	SP2
	FAM3A	SH2D3C
	LOXL4	CHMP7
	SH3YL1	KATNB1
	BCAM	MBOAT1
	PLOD2	FSD1L
	RNASET2	ZC3H7A
	GID4	SIK2
	TBC1D2B	TTF2
	KLHL34	JUNB
	L3MBTL4	PPIB
	ATP1A1	C12orf45
	SIPA1L1	WDR77
	HLX	FKBP5
	CCL28	CAPZB
	FAM110C	PSMA2
	AKAP17A	PRDM4
	PPFIBP2	DECR1
	RALYL	MED25
	RIPK1	OGDH
	LSAMP	SLC25A27
	MLX	AP4B1
	ANKRD44	SCFD2
	CDKL5	DSTN
	DLG4	WEE1
	ADCY6	EXO1
	POLRMT	TARBP2
	RAB3D	XYLT2
	ANKRD6	NSMAF
	GNB1	DIAPH2
	MINDY1	CD276
	GPI	MTF1
	FUT6	KDM3A
	ARF5	IRF2
	HS3ST3B1	BPGM
	DHRS4L2	SKP2
	SOCS3	MAPK8
	PARP14	CCNH
	PPARA	ELF2
	UBA5	VPS13B
	SGK1	STRN
	DGLUCY	RECQL
	IPMK	SMCR8
	PLA2G12A	MEIS1
	B4GALNT4	TTC37
	CHPT1	DNAJC2
	PITPNM1	CACNA1G
	TEX261	KRT78
	MKNK1	FSIP1
	SCARB2	IVNS1ABP
	POMK	IL15
	STX16	MINDY2
	WDFY1	ATRN
	SLC41A1	VPS28
	SNX30	PIN4
	INSR	CUL5
	NIN	DYNC2LI1
	LYRM9	C11orf54
	ARHGEF4	HGH1
	BRWD1	TMEM11
	INPPL1	KPNB1
	DHRS4	ERLEC1
	MN1	CD40
	DNHD1	ATG101
	LAMA3	ST3GAL1
	F2R	HSCB
	MFSD3	RFK
	LXN	ALG13
	GLRX	DKK1
	NPHP3	MACC1
	ANKRD29	GULP1
	HOGA1	TAF10
	TM9SF1	FGFR1OP2
	KHNYN	ANXA5
	PXYLP1	PPA2
	LRP12	CNOT2
	RCBTB2	SSNA1
	ETHE1	TVP23B
	CSF1R	PSMA7
	RTL10	MLH1
	CREB3L2	POLE4
	ABHD14B	FAM83A
	LRRC73	DDX18
	GSDME	YIPF4
	NSD3	IPP
	CGNL1	SERBP1
	MEGF9	COX14
	WDFY2	CTNNB1
	NFIA	ADD1
	LGALS1	TEF
	MPP1	EIF4G2
	STEAP3	CENPM
	RILP	CDC14B
	SLC16A9	HMGB2
	ZNF462	XRCC4
	SLC25A15	INPP5B
	ZNF718	ZNF280B
	COL21A1	TCF7
	SEMA4B	ARHGEF12
	MISP3	MPC1
	MAP6D1	KPNA2
	SLC44A2	UBE2W
	TBC1D9	C19orf33
	TPRA1	CCDC6
	ACVR1	DERL1
	PLCL2	FHL2
	CCDC149	ENDOG
	TRPV2	NARS
	PGRMC1	HERC2
	PPP1R26	RNF128
	TOB2	ACSL1
	ERO1A	FAR1
	CDKN1A	TBC1D23
	RGS19	OSGIN2
	CAPN15	FAM126A
	MAN2A1	CEP164
	DDIT4	C1orf159
	MCC	HGH1
	CDHR5	ZNF845
	VGLL3	TUBA1B
	GNA14	IVD
	BAZ2A	CCT7
	MBP	EIPR1
	ZBTB14	NBN
	TK2	ZNF587
	ADAMTS7	ABHD10
	SLC37A4	SART1
	ARHGAP24	OSR2
	ANPEP	SPOP
	MAP3K1	HBP1
	CD59	LETM1
	INAFM1	ACAA1
	KIAA1522	IDE
	FAT4	TAX1BP1
	EVA1C	NFATC2IP
	ELL3	TMEM19
	SNAPC2	FAM172A
	GUCD1	ERI3
	CTH	C17orf77
	EOGT	MXD1
	PDE1B	KIAA0100
	FMNL3	ATAD3A
	PSD4	ELL2
	TDP1	SEC24B
	HSPB1	WDR75
	PSEN2	CENPO
	ARHGEF38	OSMR
	FBXW11	NCOA7
	GPR161	TMEM144
	SLC12A7	BCL2L13
	P3H3	BICD2
	CACNB4	PTPRH
	UBE2H	RDX
	PEX6	TPGS2
	EFNB2	GCLM
	SNX14	CCDC186
	DLC1	NAA38
	ADAP2	PUS7L
	MEF2D	TM2D3
	MCCC1	ARPC5
	GOLGA8B	ADAMTS3
	GTF2IRD1	FKBP9
	PLSCR2	ZNF322
	ZNF22	GXYLT1
	STOM	TMA16
	TC2N	MCM6
	SLC25A45	CHSY1
	UPF1	CS
	HSPB1	SORD
	DHRS3	SEPTIN7
	EBAG9	SPTBN1
	DDT	GSPT1
	EEPD1	CHKA
	ZNF592	TMEM131
	LARGE1	FBXW5
	IL1R1	UBE2D3
	TBC1D9B	ZSCAN5A
	RALGAPA1	STBD1
	WDFY3	OTX1
	TMEM150C	ACOT7
	PRSS23	DHDDS
	RNF144A	MAN2A1
	TCEAL1	CEP295
	SNPH	CTSV
	DDX3Y	PEX2
	HNRNPA1L2	MED13
	ZSWIM6	LCORL
	PPP1R3G	BIRC6
	ARHGEF28	WBP4
	CARS2	BBIP1
	FBLIM1	RAB1A
	PAMR1	ZBTB20
	SAT2
	GSTT2B
	NFIB
	ZSWIM6
	STAC
	BRD2
	ZNF470
	ZNF442
	RAPGEF2
	KLHL3
	DDR1
	TDRD3
	BCAT1
	KLF8
	TNS3
	LARP1
	BCAS1
	PACSIN3
	EVPL
	C16orf72
	PHKA1
	ETV7
	ESR1
	EDARADD
	RPH3AL
	OPN3
	ASIC1
	CALM1
	RNF122
	CEP131
	ZBTB40
	CARMIL3
	LDB2
	PLA2G15
	SLC25A36
	SYNGR2
	SULF1
	ZNF486
	DCTD
	SYPL2
	TRIM21
	ROBO1
	SHH
	NPM2
	IKZF4
	ZNF747
	BHMT2
	TMEM219
	ZNF320
	ITM2A
	ST3GAL4
	VAMP5
	USP38
	VEGFC
	NFKBIZ
	MEGF8
	PARP3
	IQGAP2
	RHOV
	FAM162A
	FBXO11
	NFIB
	FBXL7
	CACNB3
	ZNF829
	LRRC8C
	SPATA32
	MTMR4
	ANK2
	ACBD5
	FKBP8
	NEDD9
	HNRNPA0
	CDC42EP1
	SCARB1
	ST8SIA2
	MIXL1
	GLS
	ACAA2
	KIAA1522
	HERPUD1
	ZNF610
	MOB1B
	RREB1
	ANKRD36C
	SSH3
	RGPD5
	HPDL
	SATB1
	TCEAL3
	ZBTB25
	ADAM15
	RHOH
	TBC1D1
	MMD
	ATG2B
	CLIC3
	PRKAR2B
	PPP3CA
	MAPK10
	LYPD6B
	ARHGAP24
	CAVIN3
	ZFX
	MAN2B2
	KANK1
	MARK2
	ALKBH7
	AMIGO1
	TMEM35B
	MRPS6
	EDNRA
	ROR1
	ZMYND11
	SRSF8
	LZTFL1
	MMP14
	MAPK3
	TNFRSF1A
	MGAT1
	MAP3K5
	UST
	RPUSD1
	RPS6KL1
	MT1X
	CPE
	COL6A1
	FARP2
	SPATA20
	PM20D2
	ING2
	XKR6
	SLC4A4
	FAM120C
	ECI2
	NFKBIA
	AGPAT3
	ARHGAP6
	GALK1
	PLEKHA4
	AKAP7
	CASD1
	DHRS1
	PRICKLE2
	DLGAP4
	KCNT2
	MDFIC
	AFTPH
	MPC1
	PRKD2
	OTUD4
	EML3
	COMTD1
	JAK1
	MFSD3
	C20orf194
	ANKRD37
	MUC13
	THAP5
	SEPTIN11
	RABGAP1L
	VWA5B1
	TMEM64
	NFATC4
	SQSTM1
	SNCAIP
	AFDN
	GNG10
	ELOA
	PRSS8
	PKD1L2
	GRIA4
	ZNF583
	OSBPL1A
	BHLHE40
	PEBP1
	SPTBN1
	DLG4
	GNAS
	SEPTIN8
	AMER1
	ENSA
	KIF7
	LTBR
	KIF13A
	ZNF687
	YPEL2
	SLC27A1
	MYO1B
	PACS2
	TANGO2
	PHACTR4
	ADRB2
	EIF4G1
	EPB41L3
	MSN
	CCDC85A
	TMEM165
	DUSP15
	KLF2
	RAPGEF5
	PAQR5
	IL17D
	FAM89A
	EFNB3
	PSAT1
	ADCK2
	ROBO2
	KIAA1217
	GJB5
	ECRG4
	ACSL1
	INPP5E
	ZNF154
	LGALS8
	SH2D6
	FYCO1
	ZBED1
	MMP19
	GIMAP6
	CFTR
	SGK2
	PRKAR1A
	KCNE3
	ZNF727
	CCDC120
	ZNF718
	PRKAR1B
	ENTPD2
	RFXAP
	ACD
	WIPF1
	MIGA2
	NID1
	WNK4
	SLC10A7
	P2RY1
	PPP1R36
	RBM43
	ZNF607
	CPN2
	CHST9
	SERPINB9
	ACY1
	DDX58
	ATL1
	DHRS12
	ZNF700
	MYL6
	MAFK
	FRMD4B
	SYT8
	TIRAP
	BTG1
	TNFRSF13C
	CAV2
	NPNT
	KRTAP16-1
	SETD7
	ZNF599
	CLDN1
	RNF128
	CXorf40A
	USP9X
	SYNE2
	CPQ
	MSRB1
	ZNF83
	ZNF639
	ABCA1
	MAP2K5
	GRK2
	ITGA3
	ZMYM2
	PIFO
	NLRC5
	MRPS2
	HGD
	ZNF570
	ARHGAP4
	SNRPN
	ZNF382
	ZNF44
	PAPSS2
	B3GNTL1
	EIF4EBP3
	VAPA
	TLL1
	ACER2
	RARRES1
	FOXO3
	CPEB1
	CITED2
	CLDN4
	HERPUD2
	SRSF12
	ZDHHC18
	NTN1
	PDK4
	ARHGEF7
	KDM8
	AMD1
	MYC
	RBMS1
	TMEFF1
	GATM
	KIAA1549
	DEF6
	SETD5
	CYFIP2
	DACT1
	PHKA2
	NPEPL1
	MAGI3
	EIF5B
	ZNF85
	IFI27
	RASL12
	PRCP
	PNKD
	ARRB1
	TSPAN2
	UCK1
	TRAF5
	ZBTB7A
	ATAD2B
	NAV1
	TOR4A
	SEPTIN2
	IFI30
	WASL
	EMILIN2
	DAB2IP
	SGCE
	JDP2
	NBPF1
	TADA2B
	SHFL
	TAPBPL
	NAAA
	MMP16
	ELF3
	ZBED1
	SMAD1
	APOBEC3F
	TSR1
	SUV39H1
	STON1
	NFRKB
	ITGA7
	PPP4R4
	ATP13A2
	PTK6
	ITPRID2
	MTMR3
	FOXJ2
	CDS2
	ISG15
	INTS6
	THSD1
	METTL24
	ST3GAL2
	MAN1A2
	SAMHD1
	CHCHD6
	SH3BP1
	ARF6
	ANXA6
	NUCB2
	ICA1
	TCF7L1
	DECR1
	ABHD12
	ADAMTS15
	GRAMD1A
	CERCAM
	MITF
	TMEM86A
	CELF2
	RAB20
	ZXDC
	SPOPL
	F2
	NCKAP5L
	TMEM185A
	RINT1
	FAM168A
	PYURF
	JUN
	FGFR1
	SHC4
	COL11A1
	ZNF454
	GSDMD
	PHPT1
	MTM1
	ZNF793
	RFNG
	EXTL3
	THAP3
	ARMCX3
	TENT4B
	ZBTB20
	RSPRY1
	APOB
	LSM1
	FBXO9
	DYNLL2
	RNF138
	PHF23
	TXNDC11
	ZDHHC21
	SGIP1
	TBL1X
	PGM1
	CUL1
	RGS22
	EIF4E3
	SEMA6C
	GLRX5
	HELZ2
	EPHA4
	SDC4
	CDK6
	NFIB
	TMEM117
	MICALL1
	NIPA1
	CCDC160
	PINLYP
	KLF6
	PLAGL1
	PHTF1
	FOXP1
	HSPG2
	TUBG1
	ZNF746
	PTK2B
	EFCAB2
	CCDC6
	TMCO4
	PDE7A
	ABHD1
	SLC25A43
	ALDH3B1
	KLHDC7A
	SLC50A1
	TRAF3
	ISM2
	TMEM107
	NUP50
	USP51
	PRELID3A
	SLC29A3
	SORBS2
	CTNNB1
	VPS37D
	SMC5
	MRPL39
	TCTA
	LSM11
	CHPF2
	BORCS5
	SNX10
	DTX4
	FAM110B
	NAP1L3
	FLII
	TRO
	CORO2B
	LLGL1
	PRICKLE1
	TP53I3
	BRD3OS
	ARNT
	PDCD7
	TENT5A
	CRY2
	TRIP11
	LEFTY2
	INPP1
	LSM14B
	RRAGD
	PLSCR1
	IL7
[truncated: 358 more rows]

## Sheet: H3K27ac_promoter_Protein_2357
Fold change	Chr	Start	End	RPKM(mean)	Annotation	Distance to TSS	Entrez ID	Nearest Gene	Gene Description	Gene Type
2.94191	chr5	11132	12145	418.753	Intergenic	-80645	153478	PLEKHG4B	pleckstrin homology and RhoGEF domain containing G4B	protein-coding
2.56012	chrY	59362665	59363762	157.438	Intergenic	-2359	727856	DDX11L16	DEAD/H-box helicase 11 like 16	pseudo
2.7507	chrX	155259656	155260759	150.338	Intergenic	-2359	727856	DDX11L16	DEAD/H-box helicase 11 like 16	pseudo
2.46435	chr12	133841215	133842251	140.224	Intergenic	-29311	647589	ANHX	anomalous homeobox	protein-coding
2.12979	chr1	565699	568461	68.7676	Promoter-TSS	985	113219467	MIR12136	microRNA 12136	ncRNA
3.27335	chr1	568920	570450	57.5312	Intergenic	-1620	113219467	MIR12136	microRNA 12136	ncRNA
27.7132	chr1	230193567	230194566	14.2083	Promoter-TSS	530	2590	GALNT2	polypeptide N-acetylgalactosaminyltransferase 2	protein-coding
2.42622	chr1	9582	10631	54.6331	Intergenic	-1763	102725121	LOC102725121	DEAD/H-box helicase 11 pseudogene	pseudo
2.60472	chr1	155160921	155161976	53.4815	Exon (NM_001204286, Exon 3 of 9)	1252	4582	MUC1	mucin 1, cell surface associated	protein-coding
4.59763	chr1	249239728	249240730	52.6135	Intergenic	39787	267002	PGBD2	piggyBac transposable element derived 2	protein-coding
2.84718	chr12	95095	96163	49.9255	Intergenic	21904	100288778	WASH8P	WAS protein family homolog 8, pseudogene	pseudo
5.38772	chr4	191043586	191044633	49.9079	Intergenic	58452	100419743	DBET	D4Z4 binding element transcript	ncRNA
3.66603	chr7	56437889	56442707	48.9221	Intergenic	75770	650226	LOC650226	ankyrin repeat domain 26 pseudogene	pseudo
5.72215	chr6	157731392	157732392	42.8932	Intron (NM_018452, Intron 3 of 3)	13399	729515	TMEM242	transmembrane protein 242	protein-coding
2.76194	chr11	65186172	65187171	41.5644	Intergenic	-3598	283131	NEAT1	nuclear paraspeckle assembly transcript 1	ncRNA
2.54504	chr22	46465536	46466963	41.2324	Promoter-TSS	652	642648	LOC642648	uncharacterized LOC642648	ncRNA
25.6624	chr7	130019232	130020641	24.5445	Promoter-TSS	-399	1357	CPA1	carboxypeptidase A1	protein-coding
2.45711	chr9	132257298	132258773	40.9726	Intron (NR_038955, Intron 2 of 4)	7096	100506190	LINC00963	long intergenic non-protein coding RNA 963	ncRNA
2.71031	chr1	150533609	150535159	40.6138	TTS (NM_001288607)	9979	100422997	MIR4257	microRNA 4257	ncRNA
3.33179	chr1	234742875	234744972	40.1144	Intron (NM_001077397, Intron 1 of 1)	1348	359948	IRF2BP2	interferon regulatory factor 2 binding protein 2	protein-coding
4.20276	chr1	16973413	16974470	40.002	Intron (NR_027504, Intron 5 of 13)	1872	11209	MST1P2	macrophage stimulating 1 pseudogene 2	pseudo
22.0419	chr1	39957646	39958645	5.26048	Promoter-TSS	837	353500	BMP8A	bone morphogenetic protein 8a	protein-coding
3.67665	chr9	73033431	73036357	39.131	Intergenic	-5321	687	KLF9	Kruppel like factor 9	protein-coding
3.62811	chr22	50342350	50343355	38.9045	Intergenic	-11568	415116	PIM3	Pim-3 proto-oncogene, serine/threonine kinase	protein-coding
4.96508	chr22	37957180	37958413	38.6308	Intron (NM_152243, Intron 1 of 2)	1309	11135	CDC42EP1	CDC42 effector protein 1	protein-coding
3.72607	chr11	118792392	118793391	38.6237	Intergenic	11474	100616376	MIR4492	microRNA 4492	ncRNA
2.40112	chr7	104652702	104654948	38.3385	Promoter-TSS	763	100216545	KMT2E-AS1	KMT2E antisense RNA 1	ncRNA
7.12981	chr22	46469777	46470776	37.8106	Intergenic	-3375	642648	LOC642648	uncharacterized LOC642648	ncRNA
9.87232	chr10	112605756	112606755	36.6716	Intergenic	24407	282997	PDCD4-AS1	PDCD4 antisense RNA 1	ncRNA
18.6666	chr7	140339839	140340838	5.50702	Promoter-TSS	238	27147	DENND2A	DENN domain containing 2A	protein-coding
17.3784	chr7	44144177	44145176	9.03037	Promoter-TSS	732	165	AEBP1	AE binding protein 1	protein-coding
4.40344	chr2	66672085	66674005	35.6912	Intron (NM_002398, Intron 6 of 12)	-5583	100873998	MEIS1-AS2	MEIS1 antisense RNA 2	ncRNA
2.02015	chrY	13465542	13466880	35.5574	Intergenic	1067178	352887	GYG2P1	glycogenin 2 pseudogene 1	pseudo
6.95711	chr17	38228271	38229270	35.3549	Intron (NM_199334, Intron 1 of 8)	9552	7067	THRA	thyroid hormone receptor alpha	protein-coding
14.1794	chr2	66802876	66804221	35.2372	Intron (NR_110156, Intron 1 of 5)	2386	100507073	LINC01798	long intergenic non-protein coding RNA 1798	ncRNA
11.4355	chr17	48986321	48987320	35.2	Intergenic	-41481	10140	TOB1	transducer of ERBB2, 1	protein-coding
16.9712	chr14	23835041	23836040	7.02216	Promoter-TSS	-698	10278	EFS	embryonal Fyn-associated substrate	protein-coding
11.1483	chr20	43970548	43971547	34.7922	Intron (NM_002999, Intron 1 of 4)	6017	6385	SDC4	syndecan 4	protein-coding
15.2275	chr14	24600089	24601088	11.3516	Promoter-TSS	-87	161247	FITM1	fat storage inducing transmembrane protein 1	protein-coding
13.9974	chr19	49243181	49244180	13.9853	Promoter-TSS	187	54922	RASIP1	Ras interacting protein 1	protein-coding
4.2366	chr22	46473825	46475446	34.5422	Intergenic	-7242	400931	MIRLET7BHG	MIRLET7B host gene	ncRNA
8.4787	chr1	200009516	200010644	34.5201	Intron (NM_205860, Intron 2 of 7)	-1873	2494	NR5A2	nuclear receptor subfamily 5 group A member 2	protein-coding
2.33587	chr5	180687631	180689186	34.3216	Promoter-TSS	195	100507602	TRIM52-AS1	TRIM52 antisense RNA 1 (head to head)	ncRNA
2.07006	chr12	7071729	7073026	34.1974	Promoter-TSS	-31	105369635	MIR200CHG	MIR200C and MIR141 host gene	ncRNA
13.2189	chr15	91428002	91429001	12.3077	Promoter-TSS	225	2242	FES	FES proto-oncogene, tyrosine kinase	protein-coding
13.0457	chr10	118350137	118351136	12.5442	Promoter-TSS	111	5407	PNLIPRP1	pancreatic lipase related protein 1	protein-coding
12.6955	chr11	65639157	65640156	11.9962	Promoter-TSS	615	30008	EFEMP2	EGF containing fibulin extracellular matrix protein 2	protein-coding
12.4953	chr15	74044145	74045144	4.03357	Promoter-TSS	67	388135	INSYN1	inhibitory synaptic factor 1	protein-coding
11.6337	chrX	74143776	74145303	3.80444	Promoter-TSS	748	340533	NEXMIF	neurite extension and migration factor	protein-coding
11.5397	chr11	63973770	63975825	10.0342	Promoter-TSS	604	83706	FERMT3	fermitin family member 3	protein-coding
11.1789	chr16	3704679	3705678	13.224	Promoter-TSS	473	1773	DNASE1	deoxyribonuclease 1	protein-coding
3.54621	chr17	78717627	78718705	33.0093	Intron (NM_001163034, Intron 5 of 29)	61266	101928855	LOC101928855	uncharacterized LOC101928855	ncRNA
11.0769	chr11	66083581	66084580	7.81164	Promoter-TSS	435	57124	CD248	CD248 molecule	protein-coding
2.17632	chr20	30300037	30301036	32.9322	Intron (NR_134257, Intron 1 of 2)	-8774	103021294	ABALON	apoptotic BCL2L1-antisense long Non-coding RNA	ncRNA
2.97807	chr17	22020246	22021276	32.8393	Intergenic	-1676	100462977	MTRNR2L1	MT-RNR2 like 1	protein-coding
10.8341	chr1	1849699	1850698	12.1944	Promoter-TSS	520	339456	TMEM52	transmembrane protein 52	protein-coding
6.18087	chr14	69256343	69257342	32.5723	Exon (NM_004926, Exon 2 of 2)	3789	677	ZFP36L1	ZFP36 ring finger protein like 1	protein-coding
10.7401	chr3	66549487	66551114	14.7516	Promoter-TSS	545	26018	LRIG1	leucine rich repeats and immunoglobulin like domains 1	protein-coding
10.6651	chr5	7395289	7396288	4.03313	Promoter-TSS	-463	108	ADCY2	adenylate cyclase 2	protein-coding
16.2681	chr22	43288094	43289093	32.471	Intron (NM_001349968, Intron 3 of 10)	-35314	26286	ARFGAP3	ADP ribosylation factor GTPase activating protein 3	protein-coding
10.6352	chr17	181460	182459	10.6715	Promoter-TSS	649	100506388	LOC100506388	uncharacterized LOC100506388	protein-coding
3.83363	chr1	202075951	202076950	31.9687	Intergenic	-15595	9283	GPR37L1	G protein-coupled receptor 37 like 1	protein-coding
8.11877	chr17	48981672	48982671	31.9558	Intergenic	-36832	10140	TOB1	transducer of ERBB2, 1	protein-coding
10.4439	chr5	83679261	83680880	5.74749	Promoter-TSS	615	10085	EDIL3	EGF like repeats and discoidin domains 3	protein-coding
2.64906	chr7	5466075	5467074	31.7535	3' UTR (NM_001354886, Exon 1 of 1)	1984	100129484	LOC100129484	uncharacterized LOC100129484	protein-coding
10.4417	chrX	75648171	75649170	9.31835	Promoter-TSS	567	57692	MAGEE1	MAGE family member E1	protein-coding
5.46318	chr19	3336613	3337651	31.7322	Intergenic	-22496	4782	NFIC	nuclear factor I C	protein-coding
4.51609	chr17	17743169	17744168	31.6679	Intergenic	-3343	6720	SREBF1	sterol regulatory element binding transcription factor 1	protein-coding
9.48349	chr10	77156064	77157159	31.6575	TTS (NM_032772)	-4675	100131213	ZNF503-AS2	ZNF503 antisense RNA 2	ncRNA
2.17109	chr9	132244893	132246286	31.6573	Intergenic	-5350	100506190	LINC00963	long intergenic non-protein coding RNA 963	ncRNA
9.66654	chr2	66808427	66810731	31.5199	Intron (NR_110156, Intron 1 of 5)	8417	100507073	LINC01798	long intergenic non-protein coding RNA 1798	ncRNA
10.4055	chr22	26959810	26960809	15.2999	Promoter-TSS	998	8459	TPST2	tyrosylprotein sulfotransferase 2	protein-coding
2.84129	chr7	104624026	104625109	31.3301	Non-coding (NR_039981, Exon 1 of 1)	7045	100216546	LINC01004	long intergenic non-protein coding RNA 1004	ncRNA
4.5907	chr19	3404015	3405535	31.2134	Intron (NM_001245005, Intron 2 of 9)	38194	4782	NFIC	nuclear factor I C	protein-coding
10.33	chr11	128761234	128762233	11.3793	Promoter-TSS	482	3762	KCNJ5	potassium voltage-gated channel subfamily J member 5	protein-coding
3.35405	chr12	10516435	10517477	31.1214	Promoter-TSS	588	101928100	LOC101928100	uncharacterized LOC101928100	ncRNA
10.2679	chr9	706921	708183	29.7993	Promoter-TSS	875	23189	KANK1	KN motif and ankyrin repeat domains 1	protein-coding
5.49125	chr20	43971807	43972806	31.0261	Intron (NM_002999, Intron 1 of 4)	4758	6385	SDC4	syndecan 4	protein-coding
7.50018	chr2	66670843	66671842	30.9666	Intron (NM_002398, Intron 6 of 12)	-3880	100873998	MEIS1-AS2	MEIS1 antisense RNA 2	ncRNA
5.12194	chr9	132252253	132253252	30.6532	Intron (NR_038955, Intron 1 of 4)	1813	100506190	LINC00963	long intergenic non-protein coding RNA 963	ncRNA
10.1844	chr11	57281330	57282329	13.6994	Promoter-TSS	553	8501	SLC43A1	solute carrier family 43 member 1	protein-coding
10.0671	chr19	58570751	58571750	5.24101	Promoter-TSS	600	7694	ZNF135	zinc finger protein 135	protein-coding
10.027	chr11	131780163	131781958	5.76364	Promoter-TSS	348	50863	NTM	neurotrimin	protein-coding
10.0036	chr6	42927636	42929428	15.0622	Promoter-TSS	40	27232	GNMT	glycine N-methyltransferase	protein-coding
4.65418	chr1	2583313	2586875	30.3007	Intron (NM_001242672, Intron 5 of 7)	-20639	79258	MMEL1	membrane metalloendopeptidase like 1	protein-coding
9.95019	chr13	88323712	88325532	4.40876	Promoter-TSS	-248	26050	SLITRK5	SLIT and NTRK like family member 5	protein-coding
5.67805	chr22	50344608	50345607	30.1341	Intergenic	-9313	415116	PIM3	Pim-3 proto-oncogene, serine/threonine kinase	protein-coding
2.3419	chr2	232530539	232531993	30.0422	Intergenic	-41969	5757	PTMA	prothymosin alpha	protein-coding
3.51884	chr22	36781878	36784124	29.9759	Intron (NM_002473, Intron 1 of 40)	1111	4627	MYH9	myosin heavy chain 9	protein-coding
3.04414	chr11	118795013	118796012	29.9199	Intergenic	14095	100616376	MIR4492	microRNA 4492	ncRNA
2.90369	chr9	73026572	73029452	29.8946	Exon (NM_001206, Exon 1 of 2)	1561	687	KLF9	Kruppel like factor 9	protein-coding
9.75348	chr8	1922077	1923076	6.33195	Promoter-TSS	733	9920	KBTBD11	kelch repeat and BTB domain containing 11	protein-coding
10.6625	chr22	46439604	46442546	29.76	Promoter-TSS	-327	100271722	LINC00899	long intergenic non-protein coding RNA 899	ncRNA
9.67835	chr3	50305987	50306986	16.7457	Promoter-TSS	-93	7869	SEMA3B	semaphorin 3B	protein-coding
9.48794	chr19	53635140	53636376	4.35482	Promoter-TSS	415	55786	ZNF415	zinc finger protein 415	protein-coding
9.43767	chr5	63801849	63802848	3.42082	Promoter-TSS	506	401190	RGS7BP	regulator of G protein signaling 7 binding protein	protein-coding
9.93156	chr11	2484311	2485310	29.1137	Intron (NM_181798, Intron 1 of 15)	2126	3784	KCNQ1	potassium voltage-gated channel subfamily Q member 1	protein-coding
9.41712	chr8	106329873	106332311	5.778	Promoter-TSS	426	23414	ZFPM2	zinc finger protein, FOG family member 2	protein-coding
9.39151	chr11	13984032	13985320	5.27742	Promoter-TSS	406	10418	SPON1	spondin 1	protein-coding
9.24777	chr7	29233566	29235322	23.1264	Promoter-TSS	323	1124	CHN2	chimerin 2	protein-coding
9.24717	chr12	20521853	20522852	13.4646	Promoter-TSS	173	5139	PDE3A	phosphodiesterase 3A	protein-coding
2.69605	chr22	46467882	46468881	28.9654	Intergenic	-1480	642648	LOC642648	uncharacterized LOC642648	ncRNA
5.16801	chr6	157733516	157734528	28.9578	Intron (NM_018452, Intron 3 of 3)	11269	729515	TMEM242	transmembrane protein 242	protein-coding
2.905	chr1	33224704	33226811	28.9119	Intron (NM_001369553, Intron 1 of 6)	-5471	57648	KIAA1522	KIAA1522	protein-coding
9.19558	chr15	26106878	26107877	8.25575	Promoter-TSS	972	57194	ATP10A	ATPase phospholipid transporting 10A (putative)	protein-coding
9.13591	chrX	51811527	51812526	3.1579	Promoter-TSS	277	728239	MAGED4	MAGE family member D4	protein-coding
2.02013	chr1	156717987	156720780	28.7771	Intron (NM_001319186, Intron 1 of 5)	1702	3068	HDGF	heparin binding growth factor	protein-coding
3.30671	chr7	104655183	104656185	28.6204	Intron (NM_182931, Intron 1 of 26)	1032	55904	KMT2E	lysine methyltransferase 2E	protein-coding
9.06054	chr4	57521113	57522817	6.86545	Promoter-TSS	723	84525	HOPX	HOP homeobox	protein-coding
9.05502	chr16	330879	331878	17.0855	Promoter-TSS	787	398	ARHGDIG	Rho GDP dissociation inhibitor gamma	protein-coding
9.03398	chr1	1846917	1847916	10.3029	Promoter-TSS	717	163688	CALML6	calmodulin like 6	protein-coding
4.21737	chr21	42877908	42879395	28.5105	Intron (NM_005656, Intron 1 of 13)	1341	7113	TMPRSS2	transmembrane serine protease 2	protein-coding
9.0182	chr13	29067968	29068967	3.71945	Promoter-TSS	798	2321	FLT1	fms related tyrosine kinase 1	protein-coding
8.76472	chr22	43277765	43278990	28.4688	Intron (NM_001349968, Intron 6 of 10)	-25098	26286	ARFGAP3	ADP ribosylation factor GTPase activating protein 3	protein-coding
8.95946	chr16	49891948	49893286	13.3126	Promoter-TSS	-787	23090	ZNF423	zinc finger protein 423	protein-coding
11.0134	chr1	199998264	199999263	28.3064	Intron (NM_003822, Intron 1 of 6)	1925	2494	NR5A2	nuclear receptor subfamily 5 group A member 2	protein-coding
6.12929	chr15	83587535	83588534	28.2921	Intron (NM_199330, Intron 1 of 8)	33438	9455	HOMER2	homer scaffold protein 2	protein-coding
8.80201	chr20	19191895	19192894	6.24599	Promoter-TSS	-892	57419	SLC24A3	solute carrier family 24 member 3	protein-coding
8.78958	chr7	73507514	73508513	16.6267	Promoter-TSS	466	3984	LIMK1	LIM domain kinase 1	protein-coding
2.04652	chr15	69109295	69112350	28.2138	Intron (NM_006305, Intron 1 of 6)	2412	8125	ANP32A	acidic nuclear phosphoprotein 32 family member A	protein-coding
8.77246	chr3	118752976	118753980	12.2984	Promoter-TSS	215	152404	IGSF11	immunoglobulin superfamily member 11	protein-coding
8.7694	chrX	63004046	63005045	3.16104	Promoter-TSS	549	23229	ARHGEF9	Cdc42 guanine nucleotide exchange factor 9	protein-coding
6.59263	chr1	17085217	17087118	27.849	Promoter-TSS	385	102724562	LOC102724562	macrophage stimulating 1 pseudogene	pseudo
4.47331	chr2	66664569	66665568	27.8075	Exon (NM_002398, Exon 2 of 13)	2394	100873998	MEIS1-AS2	MEIS1 antisense RNA 2	ncRNA
5.71344	chr22	43283249	43284248	27.7978	Intron (NM_001349968, Intron 5 of 10)	-30469	26286	ARFGAP3	ADP ribosylation factor GTPase activating protein 3	protein-coding
8.71679	chr2	79347488	79348487	6.92606	Promoter-TSS	373	5967	REG1A	regenerating family member 1 alpha	protein-coding
8.6608	chr14	52734465	52735464	3.25424	Promoter-TSS	548	5729	PTGDR	prostaglandin D2 receptor	protein-coding
3.71257	chr19	2049169	2050530	27.6757	Intron (NM_017572, Intron 2 of 13)	1394	2872	MKNK2	MAPK interacting serine/threonine kinase 2	protein-coding
8.5835	chr8	145728238	145729953	22.8838	Promoter-TSS	-428	2875	GPT	glutamic--pyruvic transaminase	protein-coding
2.15355	chr11	10878954	10880617	27.4799	Promoter-TSS	21	729013	ZBED5-AS1	ZBED5 antisense RNA 1	ncRNA
4.01344	chr11	65184932	65185931	27.3314	Intergenic	-4838	283131	NEAT1	nuclear paraspeckle assembly transcript 1	ncRNA
5.84358	chr22	46448334	46450912	27.3121	Promoter-TSS	-103	150381	PRR34-AS1	PRR34 antisense RNA 1	ncRNA
5.69833	chr3	53878064	53879873	27.2985	Intron (NM_018397, Intron 1 of 8)	1478	55349	CHDH	choline dehydrogenase	protein-coding
5.67843	chr22	46499907	46501115	27.2681	Intron (NR_027033, Intron 4 of 5)	-8118	406883	MIRLET7A3	microRNA let-7a-3	ncRNA
8.57585	chr1	45308160	45309159	5.61032	Promoter-TSS	-43	8643	PTCH2	patched 2	protein-coding
2.84895	chr5	172331306	172332477	27.2152	Intron (NM_001031711, Intron 3 of 9)	-10195	113218510	MIR10523	microRNA 10523	ncRNA
11.3459	chr2	242837572	242839251	27.19	Intron (NR_135766, Intron 2 of 2)	2880	285095	LOC285095	uncharacterized LOC285095	ncRNA
6.38553	chr6	107234965	107236346	27.1291	Promoter-TSS	-239	100422737	LINC02532	long intergenic non-protein coding RNA 2532	ncRNA
8.50969	chrX	110338996	110339995	6.86094	Promoter-TSS	76	5063	PAK3	p21 (RAC1) activated kinase 3	protein-coding
8.40584	chr14	21538426	21540110	17.0337	Promoter-TSS	-237	57447	NDRG2	NDRG family member 2	protein-coding
8.26378	chr11	113929851	113930850	12.5409	Promoter-TSS	-83	7704	ZBTB16	zinc finger and BTB domain containing 16	protein-coding
8.19894	chr19	57182449	57183448	5.49732	Promoter-TSS	177	90485	ZNF835	zinc finger protein 835	protein-coding
8.18558	chr16	75252175	75253174	19.0895	Promoter-TSS	-212	1504	CTRB1	chymotrypsinogen B1	protein-coding
4.80002	chr6	170460962	170462030	26.8878	Intergenic	-14370	102724511	LOC102724511	uncharacterized LOC102724511	ncRNA
8.14657	chr18	13641130	13642129	3.05441	Promoter-TSS	-128	753	LDLRAD4	low density lipoprotein receptor class A domain containing 4	protein-coding
8.04332	chrY	2802550	2804239	13.5838	Promoter-TSS	-28	7544	ZFY	zinc finger protein Y-linked	protein-coding
3.58707	chr5	1332783	1334164	26.7638	Intron (NM_030782, Intron 7 of 16)	11741	81037	CLPTM1L	CLPTM1 like	protein-coding
6.22579	chr11	67807330	67808943	26.7324	Intron (NM_001351059, Intron 1 of 18)	1644	10312	TCIRG1	T cell immune regulator 1, ATPase H+ transporting V0 subunit a3	protein-coding
3.88538	chr7	4722437	4723863	26.7147	Intron (NM_001037165, Intron 1 of 8)	1224	221937	FOXK1	forkhead box K1	protein-coding
4.33992	chrY	13488365	13490003	26.7135	Intergenic	1044205	352887	GYG2P1	glycogenin 2 pseudogene 1	pseudo
3.30468	chr16	75283501	75284500	26.6881	Intron (NM_001170715, Intron 1 of 6)	1522	9564	BCAR1	BCAR1 scaffold protein, Cas family member	protein-coding
3.71081	chr2	66666162	66667161	26.6252	Promoter-TSS	801	100873998	MEIS1-AS2	MEIS1 antisense RNA 2	ncRNA
2.16181	chr20	45946980	45948358	26.5887	Promoter-TSS	423	100131496	LOC100131496	uncharacterized LOC100131496	ncRNA
8.02143	chr1	31229816	31230815	6.79092	Promoter-TSS	306	7805	LAPTM5	lysosomal protein transmembrane 5	protein-coding
6.57342	chr11	61742332	61743331	26.5607	Intergenic	-7725	2495	FTH1	ferritin heavy chain 1	protein-coding
7.9769	chr2	133427793	133428792	6.44956	Promoter-TSS	-514	116372	LYPD1	LY6/PLAUR domain containing 1	protein-coding
2.97214	chr19	13951984	13952983	26.4196	Non-coding (NR_036515, Exon 1 of 1)	1249	284454	LOC284454	uncharacterized LOC284454	ncRNA
7.96028	chr17	37307151	37308150	7.24365	Promoter-TSS	240	57125	PLXDC1	plexin domain containing 1	protein-coding
2.61044	chr16	75279092	75280091	26.3597	Intron (NM_001170715, Intron 1 of 6)	2458	9564	BCAR1	BCAR1 scaffold protein, Cas family member	protein-coding
3.74933	chr10	134220517	134221516	26.357	Intron (NM_138499, Intron 2 of 2)	10312	170394	PWWP2B	PWWP domain containing 2B	protein-coding
7.94814	chr13	36704936	36705935	4.32785	Promoter-TSS	84	9201	DCLK1	doublecortin like kinase 1	protein-coding
7.94168	chr12	16758850	16760584	16.2096	Promoter-TSS	17	55885	LMO3	LIM domain only 3	protein-coding
6.71297	chr14	77492199	77493487	26.2908	Exon (NM_024496, Exon 1 of 1)	2208	64207	IRF2BPL	interferon regulatory factor 2 binding protein like	protein-coding
7.87994	chr16	56701592	56702591	10.5083	Promoter-TSS	-114	4495	MT1G	metallothionein 1G	protein-coding
4.14199	chr15	85383338	85384910	26.2732	Exon (NM_020778, Exon 5 of 14)	24213	57538	ALPK3	alpha kinase 3	protein-coding
7.80326	chr11	45928718	45929717	16.2145	Promoter-TSS	-395	143678	C11orf94	chromosome 11 open reading frame 94	protein-coding
7.76972	chr3	58522487	58523730	8.72328	Promoter-TSS	-191	8309	ACOX2	acyl-CoA oxidase 2	protein-coding
2.20848	chr11	118798980	118800894	26.1067	Intergenic	18520	100616376	MIR4492	microRNA 4492	ncRNA
7.67511	chr5	11903167	11904166	7.78148	Promoter-TSS	892	1501	CTNND2	catenin delta 2	protein-coding
3.73882	chr1	203258804	203260205	26.0077	Intergenic	2676	100506775	LINC01353	long intergenic non-protein coding RNA 1353	ncRNA
7.64132	chr1	145727043	145728042	9.79962	Promoter-TSS	-124	5174	PDZK1	PDZ domain containing 1	protein-coding
7.63786	chr21	27011048	27012881	5.46874	Promoter-TSS	370	58494	JAM2	junctional adhesion molecule 2	protein-coding
7.58975	chr19	46916041	46917040	8.04665	Promoter-TSS	281	83987	CCDC8	coiled-coil domain containing 8	protein-coding
3.29325	chr11	71751307	71753544	25.8699	Intron (NR_104476, Intron 2 of 24)	27088	100128494	LOC100128494	uncharacterized LOC100128494	ncRNA
7.54226	chr19	1132558	1133557	12.3925	Promoter-TSS	-837	22904	SBNO2	strawberry notch homolog 2	protein-coding
2.61981	chr19	1261555	1262554	25.8283	Intergenic	-7213	1153	CIRBP	cold inducible RNA binding protein	protein-coding
7.53384	chr1	156459952	156461506	13.7872	Promoter-TSS	-250	4209	MEF2D	myocyte enhancer factor 2D	protein-coding
2.57712	chr1	150540296	150541295	25.7587	Intron (NR_104133, Intron 2 of 3)	6233	574406	ADAMTSL4-AS1	ADAMTSL4 antisense RNA 1	ncRNA
7.53312	chr8	56013525	56014524	6.20063	Promoter-TSS	-564	114786	XKR4	XK related 4	protein-coding
4.32902	chr7	47610568	47611981	25.6512	Intron (NM_022748, Intron 1 of 30)	10435	64759	TNS3	tensin 3	protein-coding
7.49999	chr7	150944614	150945613	11.5741	Promoter-TSS	667	6604	SMARCD3	SWI/SNF related, matrix associated, actin dependent regulator of chromatin, subfamily d, member 3	protein-coding
7.49587	chr16	25228008	25229007	11.476	Promoter-TSS	239	343	AQP8	aquaporin 8	protein-coding
7.47865	chrY	16635354	16637102	5.38915	Promoter-TSS	-181	22829	NLGN4Y	neuroligin 4 Y-linked	protein-coding
7.47615	chr12	21927320	21928393	12.27	Promoter-TSS	-216	3764	KCNJ8	potassium voltage-gated channel subfamily J member 8	protein-coding
5.07447	chr11	61740698	61741697	25.4992	Intergenic	-6091	2495	FTH1	ferritin heavy chain 1	protein-coding
4.78424	chr1	207995815	207997421	25.4686	Promoter-TSS	-570	100128537	MIR29B2CHG	MIR29B2 and MIR29C host gene	ncRNA
7.47203	chr13	31480240	31482142	5.3603	Promoter-TSS	783	84935	MEDAG	mesenteric estrogen dependent adipogenesis	protein-coding
2.13051	chr19	2059163	2060341	25.4264	Intergenic	-8509	2872	MKNK2	MAPK interacting serine/threonine kinase 2	protein-coding
2.20573	chr6	35693939	35696103	25.3799	Intron (NR_027117, Intron 9 of 9)	1339	2289	FKBP5	FKBP prolyl isomerase 5	protein-coding
2.64812	chr8	42333503	42334997	25.3674	Intron (NM_006749, Intron 1 of 10)	24499	6575	SLC20A2	solute carrier family 20 member 2	protein-coding
7.45105	chr10	88427771	88428770	9.93785	Promoter-TSS	2	11155	LDB3	LIM domain binding 3	protein-coding
3.86223	chr1	31904223	31905241	25.2995	Intron (NM_178865, Intron 8 of 9)	18072	347735	SERINC2	serine incorporator 2	protein-coding
3.67267	chr10	134329986	134331256	25.2663	Intron (NR_158224, Intron 2 of 3)	19806	107984282	LOC107984282	uncharacterized LOC107984282	ncRNA
7.39285	chr11	61521601	61522931	24.7129	Promoter-TSS	-584	745	MYRF	myelin regulatory factor	protein-coding
7.37762	chr1	27239527	27240526	15.2144	Promoter-TSS	440	8431	NR0B2	nuclear receptor subfamily 0 group B member 2	protein-coding
8.75831	chr11	114050804	114051803	25.2437	Intron (NM_001354752, Intron 2 of 4)	-115232	4837	NNMT	nicotinamide N-methyltransferase	protein-coding
7.36286	chr9	136602327	136603828	11.044	Promoter-TSS	397	1757	SARDH	sarcosine dehydrogenase	protein-coding
7.35055	chr5	176559264	176560263	10.8119	Promoter-TSS	-317	64324	NSD1	nuclear receptor binding SET domain protein 1	protein-coding
6.21791	chr3	169379393	169381280	25.1872	Intron (NM_001366473, Intron 1 of 15)	1164	2122	MECOM	MDS1 and EVI1 complex locus	protein-coding
2.41381	chr8	48647122	48650718	25.1648	TTS (NM_001080394)	1806	1052	CEBPD	CCAAT enhancer binding protein delta	protein-coding
7.3049	chr17	7452330	7453329	10.1769	Promoter-TSS	454	407977	TNFSF12-TNFSF13	TNFSF12-TNFSF13 readthrough	protein-coding
7.2573	chr6	84417502	84419206	3.511	Promoter-TSS	-76	9892	SNAP91	synaptosome associated protein 91	protein-coding
7.80448	chr15	83586359	83587358	25.0539	Intron (NM_199330, Intron 1 of 8)	34614	9455	HOMER2	homer scaffold protein 2	protein-coding
2.57267	chr14	69250732	69251731	25.0439	Intergenic	9400	677	ZFP36L1	ZFP36 ring finger protein like 1	protein-coding
3.05772	chr1	155101185	155102635	25.0427	Intron (NM_182685, Intron 1 of 3)	1558	1942	EFNA1	ephrin A1	protein-coding
7.22891	chrX	114467884	114468883	2.33852	Promoter-TSS	252	57631	LRCH2	leucine rich repeats and calponin homology domain containing 2	protein-coding
3.07143	chr17	71287209	71288695	24.9874	Intron (NM_012121, Intron 1 of 1)	20188	23580	CDC42EP4	CDC42 effector protein 4	protein-coding
5.15032	chr9	130307196	130308195	24.9194	Intron (NM_001035534, Intron 1 of 13)	23657	64855	NIBAN2	niban apoptosis regulator 2	protein-coding
2.29549	chr11	834033	835032	24.8841	5' UTR (NM_139029, Exon 2 of 9)	1580	977	CD151	CD151 molecule (Raph blood group)	protein-coding
4.26067	chr2	161126301	161127964	24.8396	Intron (NR_103775, Intron 1 of 1)	1274	100505984	LINC02478	long intergenic non-protein coding RNA 2478	ncRNA
7.2119	chr5	76475652	76476844	4.42158	Promoter-TSS	119	8622	PDE8B	phosphodiesterase 8B	protein-coding
7.16824	chr3	16553652	16555492	8.5506	Promoter-TSS	634	23180	RFTN1	raftlin, lipid raft linker 1	protein-coding
7.15822	chr14	23833944	23834943	5.98255	Promoter-TSS	-62	10278	EFS	embryonal Fyn-associated substrate	protein-coding
23.4399	chr6	42906642	42907641	24.6877	TTS (NM_006586)	9923	107080644	CNPY3-GNMT	CNPY3-GNMT readthrough	protein-coding
2.402	chr7	73156919	73157918	24.6401	Intergenic	-4221	83451	ABHD11	abhydrolase domain containing 11	protein-coding
7.13737	chr19	8273569	8274568	13.6324	Promoter-TSS	-186	79603	CERS4	ceramide synthase 4	protein-coding
5.06057	chr15	63335566	63336848	24.5487	Intron (NM_001018007, Intron 2 of 8)	1261	7168	TPM1	tropomyosin 1	protein-coding
7.1209	chr5	7850137	7851136	9.30496	Promoter-TSS	610	134121	C5orf49	chromosome 5 open reading frame 49	protein-coding
2.75912	chr2	28617261	28618260	24.5076	Promoter-TSS	-221	403150	FLJ31356	uncharacterized protein FLJ31356	ncRNA
5.83353	chr10	112596673	112597672	24.5004	3' UTR (NM_001134363, Exon 14 of 14)	33490	282997	PDCD4-AS1	PDCD4 antisense RNA 1	ncRNA
3.46751	chr3	46984916	46986432	24.4496	Intron (NM_144716, Intron 2 of 7)	32317	151903	CCDC12	coiled-coil domain containing 12	protein-coding
7.06568	chr3	46525890	46526889	7.54242	Promoter-TSS	335	4057	LTF	lactotransferrin	protein-coding
7.06417	chr12	53443435	53444434	25.984	Promoter-TSS	85	23371	TNS2	tensin 2	protein-coding
7.06054	chr11	65147947	65148946	19.0109	Promoter-TSS	996	283130	SLC25A45	solute carrier family 25 member 45	protein-coding
7.05759	chr9	131683836	131685332	12.9543	Promoter-TSS	22	254295	PHYHD1	phytanoyl-CoA dioxygenase domain containing 1	protein-coding
7.05098	chr17	7381791	7382797	21.527	Promoter-TSS	656	57659	ZBTB4	zinc finger and BTB domain containing 4	protein-coding
2.34055	chr20	30308486	30309485	24.3545	Promoter-TSS	-325	103021294	ABALON	apoptotic BCL2L1-antisense long Non-coding RNA	ncRNA
2.03457	chr1	144982261	144983391	24.2913	Intron (NM_001198834, Intron 1 of 43)	12207	9659	PDE4DIP	phosphodiesterase 4D interacting protein	protein-coding
3.36947	chr17	71303869	71304868	24.189	Intron (NM_012121, Intron 1 of 1)	3772	23580	CDC42EP4	CDC42 effector protein 4	protein-coding
7.04352	chr11	9112226	9113626	4.05736	Promoter-TSS	220	57758	SCUBE2	signal peptide, CUB domain and EGF like domain containing 2	protein-coding
7.03523	chr15	91426396	91427976	16.7729	Promoter-TSS	-548	2242	FES	FES proto-oncogene, tyrosine kinase	protein-coding
3.43927	chr18	19756492	19757590	24.1658	Exon (NM_005257, Exon 3 of 7)	7643	2627	GATA6	GATA binding protein 6	protein-coding
11.7418	chr15	31644216	31646547	24.1452	Intron (NM_001302461, Intron 1 of 1)	26343	51621	KLF13	Kruppel like factor 13	protein-coding
7.001	chr1	115880719	115881718	4.1612	Promoter-TSS	-361	4803	NGF	nerve growth factor	protein-coding
6.9626	chr10	45472771	45473795	32.747	Promoter-TSS	974	11067	DEPP1	DEPP1 autophagy regulator	protein-coding
4.21732	chr11	1594447	1595480	24.0323	Promoter-TSS	992	338651	KRTAP5-AS1	KRTAP5-1/KRTAP5-2 antisense RNA 1	ncRNA
6.96122	chr8	93107364	93108363	5.8606	Promoter-TSS	19	862	RUNX1T1	RUNX1 partner transcriptional co-repressor 1	protein-coding
3.64976	chr12	56474876	56475875	23.9958	Intron (NM_001005915, Intron 1 of 2)	1483	2065	ERBB3	erb-b2 receptor tyrosine kinase 3	protein-coding
4.06119	chr1	2628697	2629701	23.9826	Intron (NM_001242672, Intron 5 of 7)	-64744	79258	MMEL1	membrane metalloendopeptidase like 1	protein-coding
6.95592	chr15	37389762	37390761	16.5027	Promoter-TSS	636	4212	MEIS2	Meis homeobox 2	protein-coding
6.94657	chr2	30454842	30455841	9.66411	Promoter-TSS	941	81606	LBH	LBH regulator of WNT signaling pathway	protein-coding
6.93425	chr9	130666675	130667674	13.6673	Promoter-TSS	453	30815	ST6GALNAC6	ST6 N-acetylgalactosaminide alpha-2,6-sialyltransferase 6	protein-coding
6.92004	chr17	79138427	79139426	18.4205	Promoter-TSS	-381	388428	PVALEF	parvalbumin like EF-hand containing	protein-coding
3.29499	chr9	131397509	131398864	23.8135	Intron (NM_052844, Intron 4 of 8)	20943	89891	WDR34	WD repeat domain 34	protein-coding
6.90549	chr1	114695006	114696005	3.53368	Promoter-TSS	39	148281	SYT6	synaptotagmin 6	protein-coding
6.8928	chr6	24797551	24799053	7.40491	Promoter-TSS	843	101928603	ARMH2	armadillo like helical domain containing 2	protein-coding
2.77372	chr1	234951877	234954214	23.7921	Intergenic	-57242	100130249	PP2672	uncharacterized LOC100130249	ncRNA
6.8253	chr10	45406173	45407198	12.5601	Promoter-TSS	-79	643236	TMEM72	transmembrane protein 72	protein-coding
4.42487	chr2	87580485	87581957	23.7199	Intergenic	159312	100616165	MIR4771-2	microRNA 4771-2	ncRNA
5.35438	chr8	30242180	30243179	23.7133	Promoter-TSS	238	100128750	RBPMS-AS1	RBPMS antisense RNA 1	ncRNA
5.50594	chr11	27492610	27494426	23.6867	Promoter-TSS	240	105376671	LOC105376671	uncharacterized LOC105376671	ncRNA
2.00679	chr12	7260474	7261559	23.6799	Promoter-TSS	112	283314	C1RL-AS1	C1RL antisense RNA 1	ncRNA
3.54122	chr17	27504805	27507219	23.6326	Intron (NM_001346766, Intron 1 of 41)	1404	399687	MYO18A	myosin XVIIIA	protein-coding
6.81041	chr12	53441749	53442748	31.1761	Promoter-TSS	-485	23371	TNS2	tensin 2	protein-coding
3.11045	chr19	1251093	1252443	23.5977	Intron (NM_177401, Intron 3 of 7)	3216	90007	MIDN	midnolin	protein-coding
6.80779	chr3	121902452	121903451	6.77195	Promoter-TSS	-223	846	CASR	calcium sensing receptor	protein-coding
6.79981	chr16	89679717	89680716	5.52887	Promoter-TSS	500	1800	DPEP1	dipeptidase 1	protein-coding
6.79918	chr8	37653668	37655807	8.81582	Promoter-TSS	336	25960	ADGRA2	adhesion G protein-coupled receptor A2	protein-coding
6.87601	chr9	112081121	112082120	23.5218	Intron (NM_019114, Intron 1 of 25)	1624	54566	EPB41L4B	erythrocyte membrane protein band 4.1 like 4B	protein-coding
2.1669	chr2	232573883	232574882	23.5073	Intron (NM_001099285, Intron 1 of 4)	1147	5757	PTMA	prothymosin alpha	protein-coding
2.85605	chr10	80830626	80831625	23.5006	Intron (NM_020338, Intron 1 of 24)	2402	57178	ZMIZ1	zinc finger MIZ-type containing 1	protein-coding
6.23234	chr3	126074338	126075657	23.4838	Intron (NM_014079, Intron 1 of 2)	1254	28999	KLF15	Kruppel like factor 15	protein-coding
6.76331	chr10	46970196	46971195	8.22535	Promoter-TSS	-206	83849	SYT15	synaptotagmin 15	protein-coding
2.52997	chr10	65389590	65390938	23.4582	Intergenic	-108614	221037	JMJD1C	jumonji domain containing 1C	protein-coding
6.76003	chr17	66596020	66597019	8.09632	Promoter-TSS	989	54757	FAM20A	FAM20A golgi associated secretory pathway pseudokinase	protein-coding
6.04209	chr19	46269709	46270947	23.4181	Promoter-TSS	-726	109729182	DM1-AS	DM1 locus antisense RNA	ncRNA
6.75263	chr5	94955631	94957728	13.0251	Promoter-TSS	888	285601	GPR150	G protein-coupled receptor 150	protein-coding
6.7404	chr7	73184105	73185527	11.808	Promoter-TSS	-216	1365	CLDN3	claudin 3	protein-coding
6.7151	chr13	101184905	101185904	7.27015	Promoter-TSS	652	87769	GGACT	gamma-glutamylamine cyclotransferase	protein-coding
6.68277	chr3	52529209	52530208	6.19135	Promoter-TSS	354	23166	STAB1	stabilin 1	protein-coding
6.679	chr1	26371521	26372520	12.2354	Promoter-TSS	589	7780	SLC30A2	solute carrier family 30 member 2	protein-coding
6.66544	chr6	126068940	126070931	15.8401	Promoter-TSS	-843	23493	HEY2	hes related family bHLH transcription factor with YRPW motif 2	protein-coding
2.51157	chr9	140205637	140206636	23.3479	Intron (NM_017820, Intron 19 of 21)	-9413	441478	NRARP	NOTCH regulated ankyrin repeat protein	protein-coding
6.63909	chr5	63461301	63462340	16.0942	Promoter-TSS	150	285671	RNF180	ring finger protein 180	protein-coding
6.63855	chr14	58617667	58619112	4.7045	Promoter-TSS	542	145407	ARMH4	armadillo like helical domain containing 4	protein-coding
6.63276	chrX	37544397	37545652	8.74235	Promoter-TSS	-20	7504	XK	X-linked Kx blood group	protein-coding
4.27207	chr7	47514537	47515536	23.3092	Intron (NM_022748, Intron 4 of 30)	-10635	109623468	SNORD151	small nucleolar RNA, C/D box 151	snoRNA
2.58822	chr17	8056957	8058238	23.2547	Intergenic	-1875	5187	PER1	period circadian regulator 1	protein-coding
2.23898	chr3	151986122	151988434	23.2377	Promoter-TSS	137	401093	MBNL1-AS1	MBNL1 antisense RNA 1	ncRNA
17.9786	chr13	52344575	52346591	23.2162	Exon (NM_001031719, Exon 8 of 8)	32715	79758	DHRS12	dehydrogenase/reductase 12	protein-coding
2.94469	chr22	46409084	46410546	23.2066	Intergenic	7319	730668	LOC730668	dynein heavy chain -like pseudogene	pseudo
6.59748	chr5	151066117	151067116	7.13933	Promoter-TSS	-140	6678	SPARC	secreted protein acidic and cysteine rich	protein-coding
6.58541	chr2	182321586	182322585	5.885	Promoter-TSS	-28	3676	ITGA4	integrin subunit alpha 4	protein-coding
14.2296	chr4	190154626	190156804	23.1742	Intergenic	-425045	101928971	LINC01262	long intergenic non-protein coding RNA 1262	ncRNA
6.55924	chr4	57976150	57977149	9.51516	Promoter-TSS	-98	3490	IGFBP7	insulin like growth factor binding protein 7	protein-coding
5.20719	chr17	46032518	46033909	23.1645	Intron (NM_024320, Intron 1 of 1)	2036	79170	PRR15L	proline rich 15 like	protein-coding
11.1473	chr17	25867233	25868232	23.1588	Intron (NM_014238, Intron 2 of 20)	68742	8844	KSR1	kinase suppressor of ras 1	protein-coding
2.83033	chr2	55508890	55510034	23.1573	Promoter-TSS	7	344405	PRORSD1P	prolyl-tRNA synthetase associated domain containing 1, pseudogene	pseudo
6.52421	chr1	150955184	150956183	7.1077	Promoter-TSS	915	8416	ANXA9	annexin A9	protein-coding
6.52059	chrX	13587342	13588341	1.38015	Promoter-TSS	121	25975	EGFL6	EGF like domain multiple 6	protein-coding
6.51682	chr1	31845909	31846908	6.21924	Promoter-TSS	-273	2170	FABP3	fatty acid binding protein 3	protein-coding
6.46876	chr13	37005216	37006664	2.72462	Promoter-TSS	-27	8900	CCNA1	cyclin A1	protein-coding
6.44971	chr19	4455454	4456956	7.09296	Promoter-TSS	-907	80700	UBXN6	UBX domain protein 6	protein-coding
6.60859	chr9	95963850	95964849	23.0025	Intron (NM_001282394, Intron 1 of 29)	17137	65268	WNK2	WNK lysine deficient protein kinase 2	protein-coding
6.44529	chr10	60272818	60273817	14.3841	Promoter-TSS	685	80114	BICC1	BicC family RNA binding protein 1	protein-coding
6.421	chr9	95736687	95737686	10.2917	Promoter-TSS	435	89846	FGD3	FYVE, RhoGEF and PH domain containing 3	protein-coding
2.75851	chr9	37964827	37965826	22.9546	Intron (NM_003028, Intron 3 of 5)	-60976	92014	SLC25A51	solute carrier family 25 member 51	protein-coding
6.38359	chrX	102000612	102001611	4.44614	Promoter-TSS	204	80823	BHLHB9	basic helix-loop-helix family member b9	protein-coding
2.45957	chr3	105085738	105088440	22.8894	Intron (NM_001243280, Intron 1 of 14)	1336	214	ALCAM	activated leukocyte cell adhesion molecule	protein-coding
6.36654	chr3	183994146	183995145	6.50523	Promoter-TSS	835	9718	ECE2	endothelin converting enzyme 2	protein-coding
3.78804	chr1	27023184	27024973	22.879	Intron (NM_006015, Intron 1 of 19)	1572	8289	ARID1A	AT-rich interaction domain 1A	protein-coding
6.40124	chr7	97912918	97913917	22.8708	Intron (NM_001159491, Intron 2 of 2)	2419	25798	BRI3	brain protein I3	protein-coding
6.36193	chr11	64125313	64126312	11.8623	Promoter-TSS	-822	8986	RPS6KA4	ribosomal protein S6 kinase A4	protein-coding
6.35662	chr15	62456911	62457910	18.9312	Promoter-TSS	74	388125	C2CD4B	C2 calcium dependent domain containing 4B	protein-coding
2.2451	chr14	90848328	90850894	22.8293	Intergenic	-13235	801	CALM1	calmodulin 1	protein-coding
2.23514	chr20	52208140	52211227	22.8095	Intergenic	-10047	7764	ZNF217	zinc finger protein 217	protein-coding
3.10548	chr8	29209297	29210296	22.7711	Intergenic	-1595	1846	DUSP4	dual specificity phosphatase 4	protein-coding
6.34669	chr1	170633508	170634507	8.63189	Promoter-TSS	735	5396	PRRX1	paired related homeobox 1	protein-coding
6.32695	chr7	128828631	128829630	7.88937	Promoter-TSS	656	6608	SMO	smoothened, frizzled class receptor	protein-coding
6.31451	chr16	75301355	75302354	15.4706	Promoter-TSS	51	9564	BCAR1	BCAR1 scaffold protein, Cas family member	protein-coding
6.27928	chr7	88388421	88389420	4.85116	Promoter-TSS	-94	219578	ZNF804B	zinc finger protein 804B	protein-coding
3.91451	chr1	203275411	203276507	22.6508	Intron (NM_006763, Intron 1 of 1)	1312	7832	BTG2	BTG anti-proliferation factor 2	protein-coding
4.11843	chr9	130329236	130330907	22.6223	Intron (NM_001035534, Intron 1 of 13)	1281	64855	NIBAN2	niban apoptosis regulator 2	protein-coding
6.24354	chr13	110959588	110960587	10.9158	Promoter-TSS	456	1284	COL4A2	collagen type IV alpha 2 chain	protein-coding
6.21836	chr8	93113890	93115539	9.35471	Promoter-TSS	740	862	RUNX1T1	RUNX1 partner transcriptional co-repressor 1	protein-coding
6.20693	chr3	183946875	183947874	3.66918	Promoter-TSS	-767	90113	VWA5B2	von Willebrand factor A domain containing 5B2	protein-coding
6.20508	chr4	85418826	85419825	8.49703	Promoter-TSS	62	4825	NKX6-1	NK6 homeobox 1	protein-coding
4.28118	chr4	49514415	49516281	22.5646	Intergenic	526689	80157	CWH43	cell wall biogenesis 43 C-terminal homolog	protein-coding
6.20194	chr4	122871742	122872741	6.12898	Promoter-TSS	974	7222	TRPC3	transient receptor potential cation channel subfamily C member 3	protein-coding
6.1986	chr6	35764704	35766628	15.1463	Promoter-TSS	-545	1208	CLPS	colipase	protein-coding
7.60167	chr10	30235413	30236578	22.5304	Intergenic	112520	57608	JCAD	junctional cadherin 5 associated	protein-coding
2.97202	chr17	36102241	36103240	22.5089	Intron (NM_001304286, Intron 1 of 6)	2310	6928	HNF1B	HNF1 homeobox B	protein-coding
6.19299	chr21	35882674	35883673	4.15463	Promoter-TSS	440	3753	KCNE1	potassium voltage-gated channel subfamily E regulatory subunit 1	protein-coding
3.67824	chr17	49027288	49028287	22.4984	Intergenic	-82448	10140	TOB1	transducer of ERBB2, 1	protein-coding
3.30432	chr18	11947149	11948193	22.4744	Intergenic	-33835	3613	IMPA2	inositol monophosphatase 2	protein-coding
6.87222	chr2	219147102	219148101	22.4673	Intron (NM_022152, Intron 1 of 11)	-2690	102465256	MIR6513	microRNA 6513	ncRNA
6.69091	chr22	46459520	46461066	22.4612	TTS (NR_148973)	6608	642648	LOC642648	uncharacterized LOC642648	ncRNA
3.8443	chr1	16969242	16970241	22.4515	Intergenic	-2328	11209	MST1P2	macrophage stimulating 1 pseudogene 2	pseudo
3.81619	chr11	64012448	64013957	22.4404	Promoter-TSS	-136	105369340	PPP1R14B-AS1	PPP1R14B antisense RNA 1	ncRNA
6.18995	chr11	6280434	6281433	6.88874	Promoter-TSS	-135	887	CCKBR	cholecystokinin B receptor	protein-coding
6.16245	chr2	175546845	175547844	9.42445	Promoter-TSS	283	7456	WIPF1	WAS/WASL interacting protein family member 1	protein-coding
2.63471	chr11	64038330	64039370	22.4292	Intron (NM_004322, Intron 2 of 2)	-12961	56834	GPR137	G protein-coupled receptor 137	protein-coding
6.15233	chr16	56665784	56666821	10.388	Promoter-TSS	-269	4499	MT1M	metallothionein 1M	protein-coding
8.3222	chr11	114046656	114047655	22.3931	Intron (NM_001354752, Intron 2 of 4)	113222	7704	ZBTB16	zinc finger and BTB domain containing 16	protein-coding
6.13939	chr13	20806205	20807204	2.71443	Promoter-TSS	-170	10804	GJB6	gap junction protein beta 6	protein-coding
2.73032	chr7	47492086	47493314	22.3779	Intron (NM_022748, Intron 4 of 30)	11701	109623468	SNORD151	small nucleolar RNA, C/D box 151	snoRNA
6.12588	chr17	10100486	10102321	4.95086	Promoter-TSS	520	8522	GAS7	growth arrest specific 7	protein-coding
2.08232	chr6	21586892	21589303	22.2705	Intergenic	-5885	6659	SOX4	SRY-box transcription factor 4	protein-coding
6.12053	chr7	100881855	100882854	10.9667	Promoter-TSS	-253	24146	CLDN15	claudin 15	protein-coding
6.09227	chr12	21680047	21681048	13.8696	Promoter-TSS	178	80763	SPX	spexin hormone	protein-coding
9.87804	chr6	44188612	44189611	22.2641	Intron (NM_001304466, Intron 1 of 12)	1759	2030	SLC29A1	solute carrier family 29 member 1 (Augustine blood group)	protein-coding
6.07856	chr17	5487279	5488278	8.82913	Promoter-TSS	51	22861	NLRP1	NLR family pyrin domain containing 1	protein-coding
6.06862	chr4	156587647	156589052	17.118	Promoter-TSS	349	2982	GUCY1A1	guanylate cyclase 1 soluble subunit alpha 1	protein-coding
6.05679	chr3	45636367	45638050	10.559	Promoter-TSS	965	8994	LIMD1	LIM domains containing 1	protein-coding
6.03812	chr16	49697565	49698939	6.06142	Promoter-TSS	-17	23090	ZNF423	zinc finger protein 423	protein-coding
2.23369	chr2	43454149	43455532	22.1931	Promoter-TSS	490	100129726	LINC01126	long intergenic non-protein coding RNA 1126	ncRNA
2.83599	chr22	51081776	51082776	22.1607	Intergenic	-15696	410	ARSA	arylsulfatase A	protein-coding
5.27374	chr9	73093139	73094556	22.1478	Intergenic	-64274	687	KLF9	Kruppel like factor 9	protein-coding
2.62532	chr9	73095072	73096071	22.1405	Intergenic	-65998	687	KLF9	Kruppel like factor 9	protein-coding
3.54266	chr18	9625	10655	22.1373	Intergenic	-1420	102724130	LINC02564	long intergenic non-protein coding RNA 2564	ncRNA
6.03691	chrX	117249917	117251629	4.56167	Promoter-TSS	55	90293	KLHL13	kelch like family member 13	protein-coding
6.03674	chr17	72967436	72968435	12.2103	Promoter-TSS	919	283987	HID1	HID1 domain containing	protein-coding
6.03359	chr6	152957190	152958540	3.29815	Promoter-TSS	121	23345	SYNE1	spectrin repeat containing nuclear envelope protein 1	protein-coding
6.0133	chr11	66114020	66115019	12.9955	Promoter-TSS	581	11041	B4GAT1	beta-1,4-glucuronyltransferase 1	protein-coding
2.92422	chr14	61992146	61993745	22.028	Intron (NM_006255, Intron 10 of 13)	43967	101927780	LINC01303	long intergenic non-protein coding RNA 1303	ncRNA
5.99239	chr15	23892555	23893554	3.13365	Promoter-TSS	-40	54551	MAGEL2	MAGE family member L2	protein-coding
5.9782	chr3	50339941	50340960	8.69941	Promoter-TSS	555	3373	HYAL1	hyaluronidase 1	protein-coding
8.35108	chr19	7682986	7684791	21.9893	TTS (NM_001080429)	1563	102465475	MIR6792	microRNA 6792	ncRNA
5.96791	chr18	67067570	67069392	2.91697	Promoter-TSS	357	220164	DOK6	docking protein 6	protein-coding
9.28902	chr17	25821851	25822850	21.976	Intron (NM_014238, Intron 2 of 20)	23360	8844	KSR1	kinase suppressor of ras 1	protein-coding
5.9672	chr15	89437977	89438976	6.17492	Promoter-TSS	299	145864	HAPLN3	hyaluronan and proteoglycan link protein 3	protein-coding
3.25922	chr1	26362080	26363759	21.9514	TTS (NM_004455)	9690	7780	SLC30A2	solute carrier family 30 member 2	protein-coding
3.43934	chr9	38066948	38068040	21.9481	Intron (NM_003028, Intron 1 of 5)	1730	6461	SHB	SH2 domain containing adaptor protein B	protein-coding
5.96474	chr11	89224169	89225168	7.36684	Promoter-TSS	65	50507	NOX4	NADPH oxidase 4	protein-coding
5.94798	chr1	115632066	115633593	4.94112	Promoter-TSS	-705	10100	TSPAN2	tetraspanin 2	protein-coding
5.92408	chr11	125365078	125366077	5.54464	Promoter-TSS	467	403312	LOC403312	putative uncharacterized protein MGC39545	protein-coding
3.94394	chr2	43445776	43447534	21.9036	Intergenic	7090	678	ZFP36L2	ZFP36 ring finger protein like 2	protein-coding
2.41062	chr11	57089721	57090720	21.9033	Intron (NM_033396, Intron 1 of 11)	2206	85456	TNKS1BP1	tankyrase 1 binding protein 1	protein-coding
2.19288	chr17	71306520	71307519	21.8994	Intron (NM_012121, Intron 1 of 1)	1121	23580	CDC42EP4	CDC42 effector protein 4	protein-coding
8.24542	chr15	31657714	31659083	21.8759	Intron (NM_001302461, Intron 1 of 1)	39360	51621	KLF13	Kruppel like factor 13	protein-coding
5.92042	chr9	72286522	72287521	4.2852	Promoter-TSS	266	320	APBA1	amyloid beta precursor protein binding family A member 1	protein-coding
5.89393	chr12	52300616	52301920	9.06342	Promoter-TSS	66	94	ACVRL1	activin A receptor like type 1	protein-coding
5.88729	chr4	8594665	8595664	4.0475	Promoter-TSS	672	8532	CPZ	carboxypeptidase Z	protein-coding
5.86811	chr14	67954444	67955443	5.34981	Promoter-TSS	495	161145	TMEM229B	transmembrane protein 229B	protein-coding
5.85991	chr1	247274638	247275637	10.9926	Promoter-TSS	582	388759	C1orf229	chromosome 1 open reading frame 229	protein-coding
3.07304	chr1	234950770	234951769	21.8314	Intergenic	-55466	100130249	PP2672	uncharacterized LOC100130249	ncRNA
5.8136	chr4	142052797	142054503	6.84137	Promoter-TSS	973	57484	RNF150	ring finger protein 150	protein-coding
4.20909	chr19	13164299	13165832	21.8295	Intron (NM_001271043, Intron 2 of 10)	29472	4784	NFIX	nuclear factor I X	protein-coding
5.80297	chr11	94501723	94502973	11.4043	Promoter-TSS	826	154810	AMOTL1	angiomotin like 1	protein-coding
2.37929	chr1	203273717	203275312	21.7933	Promoter-TSS	-61	730227	LINC01136	long intergenic non-protein coding RNA 1136	ncRNA
12.2837	chr15	90310592	90311591	21.7795	Intergenic	-8472	145873	MESP2	mesoderm posterior bHLH transcription factor 2	protein-coding
5.79802	chr5	44388741	44389740	11.9089	Promoter-TSS	282	2255	FGF10	fibroblast growth factor 10	protein-coding
2.14913	chr11	3675179	3676286	21.7602	Intron (NM_004314, Intron 1 of 4)	9374	417	ART1	ADP-ribosyltransferase 1	protein-coding
2.25184	chr11	18404941	18406388	21.7385	Intergenic	-3670	100423016	MIR3159	microRNA 3159	ncRNA
2.24492	chr12	9216743	9218093	21.7291	Promoter-TSS	248	253128	LINC00612	long intergenic non-protein coding RNA 612	ncRNA
3.51804	chr5	139076356	139077355	21.7184	Intergenic	21827	51523	CXXC5	CXXC finger protein 5	protein-coding
5.79024	chr12	72665496	72666544	19.4429	Promoter-TSS	-509	29953	TRHDE	thyrotropin releasing hormone degrading enzyme	protein-coding
5.77948	chr11	117746451	117747450	4.63565	Promoter-TSS	423	53826	FXYD6	FXYD domain containing ion transport regulator 6	protein-coding
2.19737	chr17	46026225	46027402	21.676	TTS (NM_018129)	7876	55163	PNPO	pyridoxamine 5'-phosphate oxidase	protein-coding
5.77821	chr15	83619626	83621541	19.7591	Promoter-TSS	889	9455	HOMER2	homer scaffold protein 2	protein-coding
5.73386	chr10	35929851	35931186	8.19317	Promoter-TSS	-156	8325	FZD8	frizzled class receptor 8	protein-coding
5.73364	chr19	12075423	12076562	12.2782	Promoter-TSS	137	284390	ZNF763	zinc finger protein 763	protein-coding
4.62206	chr2	26942910	26944367	21.6125	Intron (NM_002246, Intron 1 of 1)	28048	3777	KCNK3	potassium two pore domain channel subfamily K member 3	protein-coding
7.58444	chr14	69036270	69037269	21.6071	Intron (NM_001321818, Intron 10 of 10)	58735	100996664	LOC100996664	uncharacterized LOC100996664	ncRNA
4.25295	chr5	150004369	150005964	21.5903	Intron (NM_001166209, Intron 2 of 2)	7960	11346	SYNPO	synaptopodin	protein-coding
4.61465	chr16	31141893	31142892	21.5596	TTS (NM_002773)	4656	5652	PRSS8	serine protease 8	protein-coding
5.73281	chr1	33720890	33721947	10.5157	Promoter-TSS	-675	149076	ZNF362	zinc finger protein 362	protein-coding
4.55596	chr13	41239215	41240222	21.5401	Intron (NM_002015, Intron 1 of 2)	1060	2308	FOXO1	forkhead box O1	protein-coding
5.73204	chr7	22232402	22233401	7.75343	Promoter-TSS	462	9771	RAPGEF5	Rap guanine nucleotide exchange factor 5	protein-coding
5.72983	chr17	40827117	40828116	17.7535	Promoter-TSS	413	79990	PLEKHH3	pleckstrin homology, MyTH4 and FERM domain containing H3	protein-coding
5.05751	chr3	50638440	50640153	21.5021	Intergenic	9909	1154	CISH	cytokine inducible SH2 containing protein	protein-coding
3.38622-2	chr1	231556219	231558856	21.5015	Exon (NM_022051, Exon 1 of 5)	3253	54583	EGLN1	egl-9 family hypoxia inducible factor 1	protein-coding
4.0072	chr1	234735315	234736358	21.4753	Intergenic	9435	359948	IRF2BP2	interferon regulatory factor 2 binding protein 2	protein-coding
5.72651	chr7	150652126	150653125	4.93428	Promoter-TSS	267	3757	KCNH2	potassium voltage-gated channel subfamily H member 2	protein-coding
5.71393	chr5	179221301	179222300	7.65135	Promoter-TSS	813	4056	LTC4S	leukotriene C4 synthase	protein-coding
8.795	chr17	49021077	49022227	21.4305	Intergenic	-76313	10140	TOB1	transducer of ERBB2, 1	protein-coding
2.21229	chr3	5028027	5029026	21.4127	Intergenic	-6880	100507582	BHLHE40-AS1	BHLHE40 antisense RNA 1	ncRNA
2.65561	chr2	85647629	85649439	21.4004	Intron (NM_201594, Intron 1 of 20)	2480	284948	SH2D6	SH2 domain containing 6	protein-coding
2.04008	chr5	178012088	178013119	21.395	Intron (NM_173465, Intron 1 of 28)	4791	91522	COL23A1	collagen type XXIII alpha 1 chain	protein-coding
5.68402	chr14	24867258	24868815	8.62082	Promoter-TSS	-173	57523	NYNRIN	NYN domain and retroviral integrase containing	protein-coding
5.6675	chr12	5019143	5020142	1.96596	Promoter-TSS	571	3736	KCNA1	potassium voltage-gated channel subfamily A member 1	protein-coding
2.97622	chr1	156084794	156086315	21.3414	Intron (NM_005572, Intron 1 of 9)	1052	4000	LMNA	lamin A/C	protein-coding
2.09508	chr6	150038348	150039602	21.3346	Promoter-TSS	218	645967	LOC645967	uncharacterized LOC645967	ncRNA
5.66588	chr22	43041633	43043014	14.7814	Promoter-TSS	672	1727	CYB5R3	cytochrome b5 reductase 3	protein-coding
3.18144	chr14	68987152	68988586	21.3016	Intron (NM_001321818, Intron 10 of 10)	107635	100996664	LOC100996664	uncharacterized LOC100996664	ncRNA
4.98727	chr7	97914398	97915397	21.2849	Intron (NM_001159491, Intron 2 of 2)	3899	25798	BRI3	brain protein I3	protein-coding
4.18533	chr18	60191153	60192199	21.2566	Intron (NM_017742, Intron 1 of 13)	1418	54877	ZCCHC2	zinc finger CCHC-type containing 2	protein-coding
5.63885	chr7	75622417	75624134	16.079	Promoter-TSS	638	83862	TMEM120A	transmembrane protein 120A	protein-coding
5.63075	chr19	34287351	34288620	9.85385	Promoter-TSS	210	79047	KCTD15	potassium channel tetramerization domain containing 15	protein-coding
5.62862	chr1	53067943	53068942	9.55054	Promoter-TSS	399	2882	GPX7	glutathione peroxidase 7	protein-coding
2.67884	chr13	97875973	97876972	21.2424	Intron (NM_207304, Intron 1 of 6)	1885	10150	MBNL2	muscleblind like splicing regulator 2	protein-coding
6.16877	chr16	85355245	85356246	21.2368	Intergenic	-15814	100847022	MIR5093	microRNA 5093	ncRNA
5.61913	chr15	40545025	40546024	6.48257	Promoter-TSS	145	56924	PAK6	p21 (RAC1) activated kinase 6	protein-coding
5.61618	chr11	110582027	110583840	4.13519	Promoter-TSS	-385	57569	ARHGAP20	Rho GTPase activating protein 20	protein-coding
2.7394-2	chr20	22558425	22559424	21.1905	Promoter-TSS	356	140828	LINC00261	long intergenic non-protein coding RNA 261	ncRNA
5.58897	chr2	107502100	107503703	4.243	Promoter-TSS	-278	84620	ST6GAL2	ST6 beta-galactoside alpha-2,6-sialyltransferase 2	protein-coding
5.57162	chr2	97203117	97204735	9.52602	Promoter-TSS	310	10865	ARID5A	AT-rich interaction domain 5A	protein-coding
2.82211	chr5	180257173	180259092	21.1437	Promoter-TSS	175	729678	LINC00847	long intergenic non-protein coding RNA 847	ncRNA
32.792	chr22	43276492	43277491	21.137	Intron (NM_007229, Intron 7 of 10)	-23712	26286	ARFGAP3	ADP ribosylation factor GTPase activating protein 3	protein-coding
3.62266	chr20	43974758	43975757	21.1255	Intron (NM_002999, Intron 1 of 4)	1807	6385	SDC4	syndecan 4	protein-coding
5.56742	chr18	13218032	13219031	7.59965	Promoter-TSS	-228	753	LDLRAD4	low density lipoprotein receptor class A domain containing 4	protein-coding
5.567	chr16	75282393	75283392	23.8163	Promoter-TSS	-843	9564	BCAR1	BCAR1 scaffold protein, Cas family member	protein-coding
2.2656	chr13	41633993	41635007	21.003	Intron (NM_001370329, Intron 1 of 9)	1022	1997	ELF1	E74 like ETS transcription factor 1	protein-coding
5.55013	chr3	9958469	9959468	10.4431	Promoter-TSS	186	84818	IL17RC	interleukin 17 receptor C	protein-coding
5.53854	chr17	62075459	62076458	5.06044	Promoter-TSS	247	92340	PRR29	proline rich 29	protein-coding
3.28032	chr2	43385651	43386719	20.9922	Intergenic	-56602	100506047	LINC02580	long intergenic non-protein coding RNA 2580	ncRNA
5.52537	chrX	115567156	115568155	3.38747	Promoter-TSS	-119	11254	SLC6A14	solute carrier family 6 member 14	protein-coding
7.76832	chr9	140199428	140201168	20.9695	Intergenic	-3575	441478	NRARP	NOTCH regulated ankyrin repeat protein	protein-coding
2.80674	chr7	75923516	75924515	20.9515	Intergenic	-7975	3315	HSPB1	heat shock protein family B (small) member 1	protein-coding
5.52356	chr19	1131003	1132002	13.4717	Promoter-TSS	718	22904	SBNO2	strawberry notch homolog 2	protein-coding
5.49456	chr1	26868663	26869662	6.68358	Promoter-TSS	-441	6195	RPS6KA1	ribosomal protein S6 kinase A1	protein-coding
2.5135	chr4	38665910	38666909	20.9331	Promoter-TSS	-160	79667	KLF3-AS1	KLF3 antisense RNA 1	ncRNA
5.48201	chr2	211088910	211090243	15.468	Promoter-TSS	595	33	ACADL	acyl-CoA dehydrogenase long chain	protein-coding
5.48053	chr14	95785071	95786070	12.6154	Promoter-TSS	675	79789	CLMN	calmin	protein-coding
5.47646	chr12	120765111	120766110	15.3706	Promoter-TSS	-28	5319	PLA2G1B	phospholipase A2 group IB	protein-coding
5.47521	chr14	69262204	69263204	33.6426	Promoter-TSS	256	677	ZFP36L1	ZFP36 ring finger protein like 1	protein-coding
4.352	chr11	69044933	69045932	20.8265	Intergenic	-16190	26579	MYEOV	myeloma overexpressed	protein-coding
2.403	chrX	123094770	123095872	20.7798	Promoter-TSS	-130	101928402	LOC101928402	uncharacterized LOC101928402	ncRNA
4.88875	chr10	45471586	45472585	20.7578	3' UTR (NM_007021, Exon 2 of 2)	2172	11067	DEPP1	DEPP1 autophagy regulator	protein-coding
5.45688	chr5	115151504	115152503	4.19677	Promoter-TSS	351	1036	CDO1	cysteine dioxygenase type 1	protein-coding
2.80163	chr9	2622351	2624039	20.735	Promoter-TSS	-822	401491	VLDLR-AS1	VLDLR antisense RNA 1	ncRNA
20.6733	chr11	45927284	45928283	20.7176	TTS (NM_001080446)	1039	143678	C11orf94	chromosome 11 open reading frame 94	protein-coding
5.42282	chr5	142065399	142066860	7.59039	Promoter-TSS	-69	2246	FGF1	fibroblast growth factor 1	protein-coding
2.23043	chr17	7737675	7740232	20.7005	Intergenic	-4271	23135	KDM6B	lysine demethylase 6B	protein-coding
5.40747	chr15	48938093	48939092	5.72153	Promoter-TSS	-607	2200	FBN1	fibrillin 1	protein-coding
5.40189	chr2	172378993	172379992	10.1247	Promoter-TSS	508	79901	CYBRD1	cytochrome b reductase 1	protein-coding
5.39058	chr1	92949834	92951861	11.1145	Promoter-TSS	810	2672	GFI1	growth factor independent 1 transcriptional repressor	protein-coding
5.37512	chr2	102803387	102804386	4.90518	Promoter-TSS	112	8808	IL1RL2	interleukin 1 receptor like 2	protein-coding
4.96367	chr15	40630811	40632994	20.6782	Intron (NM_207380, Intron 2 of 10)	1266	388115	CCDC9B	coiled-coil domain containing 9B	protein-coding
5.37505	chr14	37641358	37642374	19.3132	Promoter-TSS	-55	89874	SLC25A21	solute carrier family 25 member 21	protein-coding
2.70892	chr4	141072858	141074628	20.6648	Intron (NM_018717, Intron 1 of 4)	1595	55534	MAML3	mastermind like transcriptional coactivator 3	protein-coding
5.36932	chr17	74705303	74706348	13.4406	Promoter-TSS	-146	439921	MXRA7	matrix remodeling associated 7	protein-coding
3.55098	chr1	17027650	17029179	20.6346	Intron (NR_026567, Intron 6 of 10)	18238	284729	ESPNP	espin pseudogene	pseudo
5.35869	chr16	89006396	89007450	9.59827	Promoter-TSS	478	100129697	LOC100129697	uncharacterized LOC100129697	protein-coding
5.35711	chr7	100424493	100425492	8.98265	Promoter-TSS	153	2050	EPHB4	EPH receptor B4	protein-coding
5.35399	chr22	46545047	46546046	10.2786	Promoter-TSS	-883	5465	PPARA	peroxisome proliferator activated receptor alpha	protein-coding
2.75702	chr2	43420866	43422146	20.5508	Intergenic	32239	678	ZFP36L2	ZFP36 ring finger protein like 2	protein-coding
5.34554	chr7	127233714	127234713	7.89758	Promoter-TSS	423	29999	FSCN3	fascin actin-bundling protein 3	protein-coding
3.14744	chr14	55031651	55032818	20.5456	Intergenic	-2096	23034	SAMD4A	sterile alpha motif domain containing 4A	protein-coding
6.06133	chr12	96131749	96132748	20.5184	Intron (NM_001329702, Intron 2 of 9)	51725	59277	NTN4	netrin 4	protein-coding
3.52681	chr6	125283874	125284895	20.4366	Promoter-TSS	-211	7955	RNF217-AS1	RNF217 antisense RNA 1 (head to head)	ncRNA
3.51246	chr7	39990845	39991936	20.4259	Exon (NM_031267, Exon 1 of 14)	1431	8621	CDK13	cyclin dependent kinase 13	protein-coding
5.34229	chr10	50506982	50507981	6.19564	Promoter-TSS	266	118461	C10orf71	chromosome 10 open reading frame 71	protein-coding
4.91438	chr14	100045137	100046136	20.4094	Intron (NM_001144995, Intron 1 of 5)	24908	317762	CCDC85C	coiled-coil domain containing 85C	protein-coding
5.50092	chr10	134233584	134236023	20.4012	Intergenic	-23890	170393	C10orf91	chromosome 10 open reading frame 91 (putative)	ncRNA
5.33256	chr2	219221150	219222219	9.63349	Promoter-TSS	104	375307	CATIP	ciliogenesis associated TTC17 interacting protein	protein-coding
5.33254	chr16	8960263	8961262	13.3486	Promoter-TSS	523	23589	CARHSP1	calcium regulated heat stable protein 1	protein-coding
2.49793	chr4	187111529	187113514	20.3809	Promoter-TSS	123	651430	FLJ38576	uncharacterized LOC651430	ncRNA
17.8178	chr8	30420330	30422458	20.377	Intron (NM_006867, Intron 8 of 9)	-74703	100507341	SMIM18	small integral membrane protein 18	protein-coding
2.06623	chr10	33624745	33625857	20.3618	Intergenic	-1468	8829	NRP1	neuropilin 1	protein-coding
4.58435	chr5	1539486	1540595	20.3568	Intergenic	-15965	79888	LPCAT1	lysophosphatidylcholine acyltransferase 1	protein-coding
3.91057	chr1	201365589	201366588	20.3494	Intron (NM_005558, Intron 1 of 9)	2364	3898	LAD1	ladinin 1	protein-coding
5.3304	chr14	59654737	59656363	17.6059	Promoter-TSS	165	23002	DAAM1	dishevelled associated activator of morphogenesis 1	protein-coding
5.31701	chrX	110187400	110188723	3.64376	Promoter-TSS	436	5063	PAK3	p21 (RAC1) activated kinase 3	protein-coding
5.30719	chr6	36807681	36808680	6.62411	Promoter-TSS	-960	57699	CPNE5	copine 5	protein-coding
5.30156	chr2	88924281	88925280	15.6601	Promoter-TSS	-333	9451	EIF2AK3	eukaryotic translation initiation factor 2 alpha kinase 3	protein-coding
5.29846	chr19	10627923	10628922	5.86613	Promoter-TSS	219	53637	S1PR5	sphingosine-1-phosphate receptor 5	protein-coding
5.29171	chr7	73441005	73442509	11.0487	Promoter-TSS	-362	2006	ELN	elastin	protein-coding
2.8455	chr15	90545231	90546230	20.2787	Intron (NM_198526, Intron 1 of 4)	1174	374655	ZNF710	zinc finger protein 710	protein-coding
2.73163	chr1	221915998	221917251	20.2678	Intergenic	-1106	11221	DUSP10	dual specificity phosphatase 10	protein-coding
2.6979	chr2	157188898	157191631	20.2609	Intergenic	-1031	4929	NR4A2	nuclear receptor subfamily 4 group A member 2	protein-coding
3.98221	chr3	141128456	141129755	20.2535	Intron (NM_001080412, Intron 7 of 7)	7914	253461	ZBTB38	zinc finger and BTB domain containing 38	protein-coding
5.2798	chr2	62442539	62443538	10.7347	Promoter-TSS	382	10678	B3GNT2	UDP-GlcNAc:betaGal beta-1,3-N-acetylglucosaminyltransferase 2	protein-coding
5.27937	chr16	2083746	2084745	14.3284	Promoter-TSS	950	9351	SLC9A3R2	SLC9A3 regulator 2	protein-coding
9.59556	chr17	62233047	62234076	20.2227	Intron (NM_018469, Intron 8 of 11)	9862	677842	SNORA50C	small nucleolar RNA, H/ACA box 50C	snoRNA
4.71815	chr16	67492652	67494437	20.2072	Intron (NM_004691, Intron 1 of 7)	21516	9114	ATP6V0D1	ATPase H+ transporting V0 subunit d1	protein-coding
2.08029	chr8	86814251	86816114	20.1829	Promoter-TSS	608	100288527	REXO1L2P	REXO1 like 2, pseudogene	pseudo
5.25806	chr2	75786647	75788476	14.7299	Promoter-TSS	504	84141	EVA1A	eva-1 homolog A, regulator of programmed cell death	protein-coding
5.24442	chr5	136833538	136834537	3.85614	Promoter-TSS	978	6695	SPOCK1	SPARC (osteonectin), cwcv and kazal like domains proteoglycan 1	protein-coding
8.25255	chr6	107230165	107231164	20.1523	Intron (NR_147986, Intron 1 of 3)	-1336	693172	MIR587	microRNA 587	ncRNA
3.93672	chr22	46482523	46483522	20.1521	Intron (NR_110479, Intron 1 of 4)	1145	400931	MIRLET7BHG	MIRLET7B host gene	ncRNA
5.23941	chr11	46382459	46383458	7.11243	Promoter-TSS	-198	8525	DGKZ	diacylglycerol kinase zeta	protein-coding
2.00889	chr5	10724638	10726070	20.1378	Intron (NM_004394, Intron 2 of 3)	35992	1611	DAP	death associated protein	protein-coding
7.23572	chr17	48992246	48993245	20.1351	Intergenic	-47406	10140	TOB1	transducer of ERBB2, 1	protein-coding
3.84158	chr8	28238749	28239748	20.1264	Intron (NM_018660, Intron 1 of 9)	4729	55893	ZNF395	zinc finger protein 395	protein-coding
5.23589	chr4	24796660	24797788	9.55742	Promoter-TSS	29	6649	SOD3	superoxide dismutase 3	protein-coding
5.23549	chr2	220435718	220436717	14.064	Promoter-TSS	44	23363	OBSL1	obscurin like 1	protein-coding
5.23405	chr19	10542632	10543631	12.357	Promoter-TSS	20	5141	PDE4A	phosphodiesterase 4A	protein-coding
5.23031	chr9	116342962	116344777	19.7638	Promoter-TSS	661	5998	RGS3	regulator of G protein signaling 3	protein-coding
5.2215	chr18	5543448	5544447	4.64413	Promoter-TSS	49	23136	EPB41L3	erythrocyte membrane protein band 4.1 like 3	protein-coding
5.21921	chr9	117149495	117150799	10.1406	Promoter-TSS	115	80709	AKNA	AT-hook transcription factor	protein-coding
3.35025	chr11	120057026	120058594	20.0686	Intergenic	18125	107984399	LOC107984399	uncharacterized LOC107984399	ncRNA
5.21388	chr4	186578328	186579327	6.13202	Promoter-TSS	-704	8470	SORBS2	sorbin and SH3 domain containing 2	protein-coding
2.23159	chr1	21650485	21651484	20.0569	Intron (NM_001113348, Intron 1 of 18)	21013	1889	ECE1	endothelin converting enzyme 1	protein-coding
5.18988	chr10	82218879	82219878	19.69	Promoter-TSS	148	81619	TSPAN14	tetraspanin 14	protein-coding
5.18563	chr11	57282557	57283556	13.4595	Promoter-TSS	119	8501	SLC43A1	solute carrier family 43 member 1	protein-coding
5.17511	chr13	52158602	52159688	15.7954	Promoter-TSS	547	115825	WDFY2	WD repeat and FYVE domain containing 2	protein-coding
5.17349	chr14	21993563	21994562	6.60532	Promoter-TSS	418	6297	SALL2	spalt like transcription factor 2	protein-coding
3.46422	chr13	24757607	24759216	20.0297	Intron (NM_153023, Intron 1 of 11)	21856	100313842	MIR2276	microRNA 2276	ncRNA
2.39883	chr20	10652313	10653921	20.0272	Intron (NM_000214, Intron 2 of 25)	1530	182	JAG1	jagged canonical Notch ligand 1	protein-coding
2.40531	chr11	61523831	61524830	20.0259	Promoter-TSS	806	26070	MYRF-AS1	MYRF antisense RNA 1	ncRNA
5.5332	chr3	150127964	150128963	20.02	Exon (NM_001303264, Exon 1 of 3)	2378	9819	TSC22D2	TSC22 domain family member 2	protein-coding
5.16699	chr16	57831228	57832227	21.9397	Promoter-TSS	202	3801	KIFC3	kinesin family member C3	protein-coding
4.15097	chr6	144606946	144608273	20.0116	Intergenic	-5264	7402	UTRN	utrophin	protein-coding
3.32322	chr14	95064545	95066079	19.9804	Intergenic	-13416	12	SERPINA3	serpin family A member 3	protein-coding
3.21715	chr22	37941327	37943729	19.949	Intergenic	-13959	11135	CDC42EP1	CDC42 effector protein 1	protein-coding
5.16317	chr14	105190658	105192335	8.27714	Promoter-TSS	962	122622	ADSSL1	adenylosuccinate synthase like 1	protein-coding
5.16146	chr6	112574782	112576220	8.63154	Promoter-TSS	268	3910	LAMA4	laminin subunit alpha 4	protein-coding
4.08269	chr17	73553064	73554063	19.9204	Intron (NM_001015002, Intron 3 of 9)	-30576	80022	MYO15B	myosin XVB	protein-coding
5.15723	chr4	156680068	156681067	12.9994	Promoter-TSS	394	2983	GUCY1B1	guanylate cyclase 1 soluble subunit beta 1	protein-coding
5.15466	chr6	107811598	107812597	6.68175	Promoter-TSS	776	55084	SOBP	sine oculis binding protein homolog	protein-coding
3.18213	chr15	41163486	41164485	19.8681	TTS (NM_133639)	2447	171177	RHOV	ras homolog family member V	protein-coding
5.15383	chr17	40273967	40274966	5.12738	Promoter-TSS	-356	94086	HSPB9	heat shock protein family B (small) member 9	protein-coding
4.55818	chr10	45491349	45492635	19.8524	TTS (NM_032023)	4366	220979	C10orf25	chromosome 10 open reading frame 25	protein-coding
5.15164	chr4	164264146	164266134	6.17997	Promoter-TSS	96	4889	NPY5R	neuropeptide Y receptor Y5	protein-coding
5.14723	chr6	88875760	88877019	5.08241	Promoter-TSS	-18	1268	CNR1	cannabinoid receptor 1	protein-coding
2.07005	chr1	156099188	156100212	19.7938	Intron (NM_001282624, Intron 2 of 10)	3739	4000	LMNA	lamin A/C	protein-coding
2.23992	chr10	3850559	3852862	19.7909	Intergenic	-24237	1316	KLF6	Kruppel like factor 6	protein-coding
2.36442	chr19	39140041	39141478	19.7904	Intron (NM_001322033, Intron 1 of 20)	2470	81	ACTN4	actinin alpha 4	protein-coding
5.13081	chr8	17354188	17355401	12.2311	Promoter-TSS	197	6542	SLC7A2	solute carrier family 7 member 2	protein-coding
5.12838	chr1	170632476	170633475	5.25531	Promoter-TSS	-297	5396	PRRX1	paired related homeobox 1	protein-coding
2.45665	chr20	56283211	56284210	19.7307	Intron (NM_199171, Intron 1 of 3)	1361	56937	PMEPA1	prostate transmembrane protein, androgen induced 1	protein-coding
5.12478	chr14	60631485	60632582	14.6313	Promoter-TSS	83	51635	DHRS7	dehydrogenase/reductase 7	protein-coding
5.1066	chr11	82443545	82444544	3.01191	Promoter-TSS	862	220382	FAM181B	family with sequence similarity 181 member B	protein-coding
5.10484	chr12	48212075	48213676	17.4562	Promoter-TSS	811	51564	HDAC7	histone deacetylase 7	protein-coding
5.10126	chr16	31021573	31022572	3.62319	Promoter-TSS	-113	112755	STX1B	syntaxin 1B	protein-coding
5.09598	chr1	17906549	17907548	13.2249	Promoter-TSS	0	55160	ARHGEF10L	Rho guanine nucleotide exchange factor 10 like	protein-coding
3.91436	chr7	1576014	1578747	19.7121	Intron (NM_002360, Intron 1 of 2)	-2864	100128653	LOC100128653	uncharacterized LOC100128653	ncRNA
2.60534	chr5	139486549	139487705	19.7113	Promoter-TSS	470	100505636	MALINC1	mitosis associated long intergenic Non-coding RNA 1	ncRNA
3.8704	chr9	97806961	97807960	19.7111	Intron (NM_032823, Intron 11 of 14)	-20172	102466518	MIR6081	microRNA 6081	ncRNA
5.08218	chr15	48009767	48011229	7.78776	Promoter-TSS	-188	80031	SEMA6D	semaphorin 6D	protein-coding
3.63992	chr5	173116713	173117712	19.6952	Promoter-TSS	750	105377736	LINC01942	long intergenic non-protein coding RNA 1942	ncRNA
5.08101	chr11	93583122	93584121	8.08007	Promoter-TSS	163	387804	VSTM5	V-set and transmembrane domain containing 5	protein-coding
5.08092	chr5	119799581	119801854	5.35611	Promoter-TSS	-609	51334	PRR16	proline rich 16	protein-coding
2.39093	chr14	69064875	69065874	19.6822	Intron (NM_001321818, Intron 10 of 10)	30130	100996664	LOC100996664	uncharacterized LOC100996664	ncRNA
4.47437	chr17	38231121	38232600	19.6664	Intron (NM_199334, Intron 2 of 8)	12642	7067	THRA	thyroid hormone receptor alpha	protein-coding
5.18364	chr22	37964986	37965985	19.6602	TTS (NM_006498)	8998	11135	CDC42EP1	CDC42 effector protein 1	protein-coding
5.07199	chr14	52534689	52536906	4.75309	Promoter-TSS	-20	22795	NID2	nidogen 2	protein-coding
4.55535	chr21	33272495	33274253	19.6579	Intron (NM_014586, Intron 1 of 10)	28041	30811	HUNK	hormonally up-regulated Neu-associated kinase	protein-coding
5.06077	chr3	137832925	137835247	16.3973	Promoter-TSS	364	199221	DZIP1L	DAZ interacting zinc finger protein 1 like	protein-coding
3.72116	chr5	10747548	10749298	19.6415	Intron (NM_004394, Intron 1 of 3)	12923	1611	DAP	death associated protein	protein-coding
7.65821	chr22	36748534	36749533	19.6313	Intron (NM_002473, Intron 1 of 40)	35079	4627	MYH9	myosin heavy chain 9	protein-coding
2.85736	chr10	21814514	21816808	19.6209	Intergenic	-1050	387640	SKIDA1	SKI/DACH domain containing 1	protein-coding
9.80352	chr2	217500146	217502001	19.6093	Intron (NM_000597, Intron 1 of 3)	2930	3485	IGFBP2	insulin like growth factor binding protein 2	protein-coding
2.3119	chr7	5460017	5461378	19.5838	Exon (NM_001080495, Exon 2 of 30)	2480	84629	TNRC18	trinucleotide repeat containing 18	protein-coding
5.07073	chr10	112593415	112595233	19.5744	Intron (NM_001134363, Intron 13 of 13)	36338	282997	PDCD4-AS1	PDCD4 antisense RNA 1	ncRNA
5.05813	chr11	74870169	74871168	12.6191	Promoter-TSS	-209	11309	SLCO2B1	solute carrier organic anion transporter family member 2B1	protein-coding
5.05644	chr4	1303249	1304248	6.15299	Promoter-TSS	169	10296	MAEA	macrophage erythroblast attacher	protein-coding
5.05441	chr19	36641906	36643797	9.22787	Promoter-TSS	498	1346	COX7A1	cytochrome c oxidase subunit 7A1	protein-coding
3.46075	chr17	38267780	38268779	19.5353	Intergenic	-9945	339287	MSL1	MSL complex subunit 1	protein-coding
5.05343	chr4	681704	682979	12.9906	Promoter-TSS	599	84179	SLC49A3	solute carrier family 49 member 3	protein-coding
2.11086	chr17	17596849	17599144	19.5136	Intron (NM_030665, Intron 1 of 5)	13224	10743	RAI1	retinoic acid induced 1	protein-coding
5.41031	chr10	112618705	112619704	19.4911	Intergenic	11458	282997	PDCD4-AS1	PDCD4 antisense RNA 1	ncRNA
5.05309	chr14	38724101	38725100	4.75658	Promoter-TSS	698	161198	CLEC14A	C-type lectin domain containing 14A	protein-coding
5.05179	chr3	42844934	42845948	20.6695	Promoter-TSS	493	25994	HIGD1A	HIG1 hypoxia inducible domain family member 1A	protein-coding
2.29217	chr8	102505676	102507083	19.4569	Intron (NM_001330593, Intron 1 of 15)	1712	79977	GRHL2	grainyhead like transcription factor 2	protein-coding
5.0504	chrX	2746806	2747805	4.42131	Promoter-TSS	334	8908	GYG2	glycogenin 2	protein-coding
4.4459	chr5	139016843	139018621	19.4442	Intergenic	-9152	51523	CXXC5	CXXC finger protein 5	protein-coding
5.04536	chr1	184356197	184357196	5.72047	Promoter-TSS	533	81563	C1orf21	chromosome 1 open reading frame 21	protein-coding
5.00174	chr8	38411114	38412178	19.4375	Intergenic	-25466	389649	C8orf86	chromosome 8 open reading frame 86	protein-coding
5.02423	chr9	35114620	35115619	9.189	Promoter-TSS	740	80256	FAM214B	family with sequence similarity 214 member B	protein-coding
4.19144	chr19	46384834	46385833	19.4159	Intergenic	4066	26145	IRF2BP1	interferon regulatory factor 2 binding protein 1	protein-coding
2.18721	chr4	38668437	38669436	19.408	Intron (NM_016531, Intron 1 of 5)	-2687	79667	KLF3-AS1	KLF3 antisense RNA 1	ncRNA
3.66534	chr4	38869515	38870606	19.4003	Promoter-TSS	407	693159	MIR574	microRNA 574	ncRNA
5.02045	chr2	43019446	43021020	18.284	Promoter-TSS	-510	23498	HAAO	3-hydroxyanthranilate 3,4-dioxygenase	protein-coding
5.01602	chr4	101111299	101112298	6.41346	Promoter-TSS	-173	115265	DDIT4L	DNA damage inducible transcript 4 like	protein-coding
7.87563	chr17	17744698	17745832	19.3882	Intergenic	-4940	6720	SREBF1	sterol regulatory element binding transcription factor 1	protein-coding
5.01273	chr2	85359543	85360542	3.94453	Promoter-TSS	-473	83439	TCF7L1	transcription factor 7 like 1	protein-coding
2.01472	chr8	135843312	135845124	19.3599	Intergenic	-6094	552853	NCRNA00250	non-protein coding RNA 250	ncRNA
5.0111	chr15	93198412	93199411	10.0824	Promoter-TSS	94	400451	FAM174B	family with sequence similarity 174 member B	protein-coding
4.99643	chr16	31075031	31076030	5.1217	Promoter-TSS	879	79759	ZNF668	zinc finger protein 668	protein-coding
4.99571	chr13	26623773	26626544	4.89231	Promoter-TSS	40	387914	SHISA2	shisa family member 2	protein-coding
3.3091	chr12	109249667	109250666	19.32	Intron (NM_018984, Intron 1 of 14)	1193	54434	SSH1	slingshot protein phosphatase 1	protein-coding
4.99496	chr17	7942280	7943279	3.28007	Promoter-TSS	402	247	ALOX15B	arachidonate 15-lipoxygenase type B	protein-coding
4.98086	chr6	130687116	130688115	8.61812	Promoter-TSS	189	114801	TMEM200A	transmembrane protein 200A	protein-coding
2.35885	chr17	79477998	79478997	19.3105	Non-coding (NR_037688, Exon 4 of 7)	1328	71	ACTG1	actin gamma 1	protein-coding
4.97294	chr14	59104188	59105187	6.79436	Promoter-TSS	7	51339	DACT1	dishevelled binding antagonist of beta catenin 1	protein-coding
4.97131	chr11	10714859	10715858	7.83456	Promoter-TSS	177	10335	MRVI1	murine retrovirus integration site 1 homolog	protein-coding
8.24622	chr1	2988714	2989713	19.2951	Intron (NM_199454, Intron 1 of 16)	3446	63976	PRDM16	PR/SET domain 16	protein-coding
4.96447	chr1	108507946	108508945	3.5575	Promoter-TSS	-643	10451	VAV3	vav guanine nucleotide exchange factor 3	protein-coding
3.25665	chr4	190943147	190944358	19.2736	Intergenic	4660	448831	FRG2	FSHD region gene 2	protein-coding
2.15488	chr11	133906346	133907345	19.2627	Intron (NR_027276, Intron 1 of 2)	4678	100128239	LINC02731	long intergenic non-protein coding RNA 2731	ncRNA
2.73362	chr1	1097519	1099301	19.2486	Intergenic	-4074	406984	MIR200B	microRNA 200b	ncRNA
4.96387	chr22	19702162	19703161	6.05575	Promoter-TSS	635	5413	SEPTIN5	septin 5	protein-coding
4.94963	chr16	3095749	3096748	4.30773	Promoter-TSS	-314	64386	MMP25	matrix metallopeptidase 25	protein-coding
2.26372	chr17	73545368	73546820	19.2299	Intron (NM_001015002, Intron 2 of 9)	24311	3993	LLGL2	LLGL scribble cell polarity complex component 2	protein-coding
4.93772	chrX	101905912	101906911	6.21502	Promoter-TSS	0	9737	GPRASP1	G protein-coupled receptor associated sorting protein 1	protein-coding
3.62357	chr22	41808608	41811102	19.1907	Intergenic	31909	7008	TEF	TEF transcription factor, PAR bZIP family member	protein-coding
4.93671	chr8	97505893	97507546	15.1172	Promoter-TSS	678	6383	SDC2	syndecan 2	protein-coding
4.92297	chr16	28549203	28550842	20.1622	Promoter-TSS	273	26471	NUPR1	nuclear protein 1, transcriptional regulator	protein-coding
4.91835	chr3	49208819	49210353	12.1099	Promoter-TSS	555	200942	KLHDC8B	kelch domain containing 8B	protein-coding
4.90517	chr11	6439580	6440579	11.7508	Promoter-TSS	245	322	APBB1	amyloid beta precursor protein binding family B member 1	protein-coding
4.90021	chr9	134165589	134166588	5.92494	Promoter-TSS	978	84814	PLPP7	phospholipid phosphatase 7 (inactive)	protein-coding
4.89636	chr2	27301964	27302963	7.55678	Promoter-TSS	980	11117	EMILIN1	elastin microfibril interfacer 1	protein-coding
3.2823	chr11	120055462	120056505	19.1438	Intergenic	16298	107984399	LOC107984399	uncharacterized LOC107984399	ncRNA
2.35024	chr1	201987137	201988535	19.1419	Intergenic	8121	1999	ELF3	E74 like ETS transcription factor 3	protein-coding
2.33417	chr2	220113626	220114625	19.1399	TTS (NM_001278552)	3507	8576	STK16	serine/threonine kinase 16	protein-coding
4.88604	chr14	105941670	105942669	19.3717	Promoter-TSS	-27	1397	CRIP2	cysteine rich protein 2	protein-coding
4.88548	chr11	1885837	1886836	7.62758	Promoter-TSS	-59	4046	LSP1	lymphocyte specific protein 1	protein-coding
4.88233	chr2	96990749	96991748	6.23759	Promoter-TSS	179	150771	ITPRIPL1	ITPRIP like 1	protein-coding
3.03534	chr6	56407141	56408497	19.0894	Intron (NM_001144769, Intron 55 of 96)	99868	667	DST	dystonin	protein-coding
2.20202	chr5	141228512	141230410	19.0609	Intergenic	16306	5097	PCDH1	protocadherin 1	protein-coding
2.50157	chr9	66455660	66457384	19.0601	Promoter-TSS	-767	103352539	LINC01410	long intergenic non-protein coding RNA 1410	ncRNA
4.40294	chr19	4058140	4059139	19.0571	Intron (NM_015898, Intron 1 of 2)	6888	51341	ZBTB7A	zinc finger and BTB domain containing 7A	protein-coding
3.88481	chr19	7196815	7198510	19.0448	Intron (NM_000208, Intron 2 of 21)	96763	3643	INSR	insulin receptor	protein-coding
2.27363	chr4	185393547	185394862	19.042	Intron (NM_002199, Intron 1 of 8)	1500	3660	IRF2	interferon regulatory factor 2	protein-coding
5.25314	chr1	3086813	3087812	19.0247	Intron (NM_199454, Intron 1 of 16)	42773	100422968	MIR4251	microRNA 4251	ncRNA
2.71752	chr12	1770323	1771490	19.023	Intergenic	-1360	100500816	MIR3649	microRNA 3649	ncRNA
4.87944	chr1	1355158	1356157	7.62781	Promoter-TSS	999	441869	ANKRD65	ankyrin repeat domain 65	protein-coding
4.87581	chr5	158524518	158525517	9.04672	Promoter-TSS	-53	1879	EBF1	EBF transcription factor 1	protein-coding
2.15884	chr18	48722006	48723504	19.0066	Intron (NM_016626, Intron 1 of 1)	1296	51320	MEX3C	mex-3 RNA binding family member C	protein-coding
3.48505	chr1	1368471	1369470	18.9932	Promoter-TSS	983	102724312	LINC01770	long intergenic non-protein coding RNA 1770	ncRNA
9.54599	chr8	27452147	27454322	18.9472	Intergenic	15034	102465508	MIR6843	microRNA 6843	ncRNA
4.86367	chr14	56584658	56586712	12.9941	Promoter-TSS	556	57161	PELI2	pellino E3 ubiquitin protein ligase family member 2	protein-coding
4.85329	chr7	1016824	1017853	18.9238	TTS (NR_156697)	-2153	90639	COX19	cytochrome c oxidase assembly factor COX19	protein-coding
4.85839	chr12	81471595	81473352	11.054	Promoter-TSS	615	79611	ACSS3	acyl-CoA synthetase short chain family member 3	protein-coding
13.9447	chr15	63169177	63170176	18.9144	Intergenic	53520	406965	MIR190A	microRNA 190a	ncRNA
2.69703	chr2	43451443	43452884	18.9036	Exon (NM_006887, Exon 2 of 2)	1582	678	ZFP36L2	ZFP36 ring finger protein like 2	protein-coding
4.8457	chr1	13910211	13911210	5.04953	Promoter-TSS	458	10630	PDPN	podoplanin	protein-coding
4.84448	chr5	6448777	6449776	1.69019	Promoter-TSS	304	134111	UBE2QL1	ubiquitin conjugating enzyme E2 Q family like 1	protein-coding
4.8428	chr11	61595857	61596856	6.79605	Promoter-TSS	584	9415	FADS2	fatty acid desaturase 2	protein-coding
4.8414	chr18	59559916	59561355	8.53679	Promoter-TSS	-395	220441	RNF152	ring finger protein 152	protein-coding
4.83511	chr5	150602506	150603765	9.61109	Promoter-TSS	518	26112	CCDC69	coiled-coil domain containing 69	protein-coding
4.81684	chr17	79517926	79518925	7.32101	Promoter-TSS	954	80233	FAAP100	FA core complex associated protein 100	protein-coding
3.25352	chr1	227132081	227133819	18.8858	Intron (NM_020247, Intron 1 of 14)	4955	56997	COQ8A	coenzyme Q8A	protein-coding
4.8136	chr19	6481138	6482137	4.74884	Promoter-TSS	161	79958	DENND1C	DENN domain containing 1C	protein-coding
4.11894	chr10	81955640	81956639	18.8611	Intron (NM_001278408, Intron 1 of 16)	8108	311	ANXA11	annexin A11	protein-coding
2.80648	chr7	47509871	47510870	18.8592	Intron (NM_022748, Intron 4 of 30)	-5969	109623468	SNORD151	small nucleolar RNA, C/D box 151	snoRNA
4.81034	chr17	36584485	36585484	8.57984	Promoter-TSS	276	57636	ARHGAP23	Rho GTPase activating protein 23	protein-coding
2.1083	chr9	130741068	130742067	18.838	Intron (NM_001035254, Intron 1 of 10)	1701	399665	FAM102A	family with sequence similarity 102 member A	protein-coding
3.61973	chr10	112617104	112618655	18.8252	Intergenic	12783	282997	PDCD4-AS1	PDCD4 antisense RNA 1	ncRNA
2.90035	chr4	129521566	129523081	18.823	Intergenic	173152	100507487	LINC02615	long intergenic non-protein coding RNA 2615	ncRNA
4.64296	chr9	97794156	97795155	18.7948	Intron (NM_032823, Intron 11 of 14)	-32977	102466518	MIR6081	microRNA 6081	ncRNA
2.88938	chr22	36747220	36748219	18.7943	Intron (NM_002473, Intron 1 of 40)	36393	4627	MYH9	myosin heavy chain 9	protein-coding
4.80897	chr10	30346819	30348263	11.3972	Promoter-TSS	974	57608	JCAD	junctional cadherin 5 associated	protein-coding
4.80806	chr18	53068413	53069412	5.06344	Promoter-TSS	7	6925	TCF4	transcription factor 4	protein-coding
4.61418	chr15	86124306	86125924	18.7317	Exon (NM_006738, Exon 7 of 37)	-38066	11214	AKAP13	A-kinase anchoring protein 13	protein-coding
4.80168	chr8	29206285	29207429	23.525	Promoter-TSS	-535	1846	DUSP4	dual specificity phosphatase 4	protein-coding
6.78442	chr1	1366958	1367957	18.7169	Intron (NR_125994, Intron 1 of 1)	2496	102724312	LINC01770	long intergenic non-protein coding RNA 1770	ncRNA
4.78512	chr7	30791548	30792547	7.61981	Promoter-TSS	296	11185	INMT	indolethylamine N-methyltransferase	protein-coding
4.78063	chr15	65668869	65670326	4.40087	Promoter-TSS	743	9543	IGDCC3	immunoglobulin superfamily DCC subclass member 3	protein-coding
4.78011	chr3	43020533	43021532	3.56428	Promoter-TSS	229	729085	GASK1A	golgi associated kinase 1A	protein-coding
4.77953	chr19	3366440	3368106	25.5099	Promoter-TSS	692	4782	NFIC	nuclear factor I C	protein-coding
4.77453	chr10	105210604	105212935	9.71205	Promoter-TSS	358	51063	CALHM2	calcium homeostasis modulator family member 2	protein-coding
2.93577	chr12	121416455	121418740	18.684	Intron (NM_000545, Intron 1 of 9)	1226	6927	HNF1A	HNF1 homeobox A	protein-coding
2.04061	chr7	6542961	6544790	18.6788	Intron (NM_001145118, Intron 15 of 21)	-20092	11014	KDELR2	KDEL endoplasmic reticulum protein retention receptor 2	protein-coding
10.279	chr7	47511786	47512785	18.6773	Intron (NM_022748, Intron 4 of 30)	-7884	109623468	SNORD151	small nucleolar RNA, C/D box 151	snoRNA
4.76991	chr17	7788596	7789595	16.1791	Promoter-TSS	-357	84316	NAA38	N(alpha)-acetyltransferase 38, NatC auxiliary subunit	protein-coding
4.74809	chr12	122296408	122297407	8.92026	Promoter-TSS	-142	3242	HPD	4-hydroxyphenylpyruvate dioxygenase	protein-coding
2.66668	chr17	55969387	55970920	18.6628	Intron (NM_001271875, Intron 1 of 10)	10597	404093	CUEDC1	CUE domain containing 1	protein-coding
3.00646	chr16	85548419	85549418	18.6569	Intergenic	-96097	23199	GSE1	Gse1 coiled-coil protein	protein-coding
9.65313	chr1	199999464	200000463	18.6533	Intron (NM_003822, Intron 1 of 6)	3125	2494	NR5A2	nuclear receptor subfamily 5 group A member 2	protein-coding
4.74135	chr3	125075751	125076750	7.50985	Promoter-TSS	-126	7707	ZNF148	zinc finger protein 148	protein-coding
2.12825	chr17	37861671	37862866	18.6428	Intron (NM_004448, Intron 1 of 26)	6037	2064	ERBB2	erb-b2 receptor tyrosine kinase 2	protein-coding
4.73992	chr2	112895854	112896853	8.27068	Promoter-TSS	391	129804	FBLN7	fibulin 7	protein-coding
5.35881	chr1	201366691	201367690	18.625	Intron (NM_005558, Intron 1 of 9)	1262	3898	LAD1	ladinin 1	protein-coding
4.8823	chr17	79316493	79317916	18.6228	Intergenic	-34156	284185	LINC00482	long intergenic non-protein coding RNA 482	ncRNA
4.87842	chr1	27889703	27890978	18.62	Intron (NM_001029882, Intron 1 of 6)	39665	27245	AHDC1	AT-hook DNA binding motif containing 1	protein-coding
3.35634	chr22	30177429	30178815	18.6176	Intergenic	14764	29796	UQCR10	ubiquinol-cytochrome c reductase, complex III subunit X	protein-coding
4.7216	chr2	201450470	201452002	9.34069	Promoter-TSS	499	316	AOX1	aldehyde oxidase 1	protein-coding
4.7195	chr14	24605284	24606283	14.7542	Promoter-TSS	380	5720	PSME1	proteasome activator subunit 1	protein-coding
2.16378	chr11	65246200	65247199	18.6066	Intergenic	-18510	378938	MALAT1	metastasis associated lung adenocarcinoma transcript 1	ncRNA
6.30779	chr17	25872393	25874191	18.6009	Intron (NM_014238, Intron 2 of 20)	74302	8844	KSR1	kinase suppressor of ras 1	protein-coding
4.71806	chr5	42423479	42424478	6.18293	Promoter-TSS	437	2690	GHR	growth hormone receptor	protein-coding
4.71724	chr22	30937921	30938920	5.18856	Promoter-TSS	221	730005	SEC14L6	SEC14 like lipid binding 6	protein-coding
2.61594-2	chr9	4679011	4680012	18.5593	Promoter-TSS	-31	101929351	CDC37L1-DT	CDC37L1 divergent transcript	ncRNA
4.70818	chr12	111126608	111127965	9.03982	Promoter-TSS	296	84329	HVCN1	hydrogen voltage gated channel 1	protein-coding
4.70799	chr14	77226655	77228525	5.94714	Promoter-TSS	-221	22846	VASH1	vasohibin 1	protein-coding
8.61284	chr17	25903900	25905600	18.531	Intron (NM_014238, Intron 4 of 20)	-53464	3965	LGALS9	galectin 9	protein-coding
4.70719	chr10	133794593	133795843	9.15732	Promoter-TSS	299	664	BNIP3	BCL2 interacting protein 3	protein-coding
2.17212	chr17	8125838	8127478	18.5195	Promoter-TSS	703	284029	LINC00324	long intergenic non-protein coding RNA 324	ncRNA
4.67926	chr7	150496799	150498913	9.48661	Promoter-TSS	-1	55365	TMEM176A	transmembrane protein 176A	protein-coding
4.67776	chr14	73704079	73705078	7.99432	Promoter-TSS	364	89932	PAPLN	papilin, proteoglycan like sulfated glycoprotein	protein-coding
4.67083	chr8	17533392	17534391	15.1007	Promoter-TSS	119	57509	MTUS1	microtubule associated scaffold protein 1	protein-coding
4.65193	chr3	119012980	119014457	12.7747	Promoter-TSS	488	57514	ARHGAP31	Rho GTPase activating protein 31	protein-coding
4.64615	chrX	101967185	101968357	8.7689	Promoter-TSS	3	100528062	ARMCX5-GPRASP2	ARMCX5-GPRASP2 readthrough	protein-coding
2.06817	chr1	145038651	145040565	18.5009	Promoter-TSS	355	100996724	LOC100996724	phosphodiesterase 4D interacting protein-like	pseudo
3.93684	chr12	59989969	59991860	18.5007	Intron (NM_001270623, Intron 1 of 5)	1104	9194	SLC16A7	solute carrier family 16 member 7	protein-coding
4.64258	chr5	95295158	95298048	29.0315	Promoter-TSS	952	22936	ELL2	elongation factor for RNA polymerase II 2	protein-coding
3.59399	chr8	37554119	37555118	18.488	Intron (NM_025069, Intron 1 of 1)	1318	80139	ZNF703	zinc finger protein 703	protein-coding
8.85137	chr8	30406437	30407436	18.4731	Intron (NM_001008710, Intron 6 of 8)	-89161	100507341	SMIM18	small integral membrane protein 18	protein-coding
4.63215	chr3	112930254	112931697	7.99627	Promoter-TSS	12	91653	BOC	BOC cell adhesion associated, oncogene regulated	protein-coding
4.62044	chr1	14925365	14926364	2.46316	Promoter-TSS	651	23254	KAZN	kazrin, periplakin interacting protein	protein-coding
4.60547	chr9	35617649	35618648	4.72667	Promoter-TSS	262	971	CD72	CD72 molecule	protein-coding
2.73166	chr4	146857535	146858812	18.4494	Intron (NM_178835, Intron 1 of 14)	1802	152485	ZNF827	zinc finger protein 827	protein-coding
2.32794	chr6	40963631	40965418	18.4305	Intron (NR_110873, Intron 1 of 5)	26495	101929555	LOC101929555	uncharacterized LOC101929555	ncRNA
4.60434	chrX	16729891	16730890	8.78367	Promoter-TSS	-50	56474	CTPS2	CTP synthase 2	protein-coding
4.6039	chr5	33891696	33892695	3.66627	Promoter-TSS	-100	81792	ADAMTS12	ADAM metallopeptidase with thrombospondin type 1 motif 12	protein-coding
4.60364	chrX	102469826	102470825	5.88142	Promoter-TSS	289	56271	BEX4	brain expressed X-linked 4	protein-coding
4.60142	chr1	2486836	2488740	15.7195	Promoter-TSS	-16	8764	TNFRSF14	TNF receptor superfamily member 14	protein-coding
5.60446	chr2	43231856	43233396	18.4013	Intergenic	34056	102723854	LINC01819	long intergenic non-protein coding RNA 1819	ncRNA
2.86423	chr15	40390199	40391649	18.3861	Intron (NM_001003943, Intron 3 of 3)	7363	90427	BMF	Bcl2 modifying factor	protein-coding
7.29376	chr22	38710490	38711489	18.3826	Intron (NM_001289912, Intron 5 of 14)	2449	1454	CSNK1E	casein kinase 1 epsilon	protein-coding
4.58505	chr2	56149890	56150889	6.011	Promoter-TSS	528	2202	EFEMP1	EGF containing fibulin extracellular matrix protein 1	protein-coding
16.7994	chr14	100020176	100021733	18.3764	Intron (NM_001144995, Intron 1 of 5)	49590	317762	CCDC85C	coiled-coil domain containing 85C	protein-coding
2.15212	chr4	15003254	15004253	18.3686	Promoter-TSS	-84	441009	CPEB2-DT	CPEB2 divergent transcript	ncRNA
2.36344	chr12	125001639	125003599	18.3598	Intron (NM_001206654, Intron 2 of 47)	49539	9612	NCOR2	nuclear receptor corepressor 2	protein-coding
4.58441	chr19	2281159	2282685	5.79357	Promoter-TSS	252	374872	PEAK3	PEAK family member 3	protein-coding
4.57807	chr19	14048580	14049579	5.64362	Promoter-TSS	151	79883	PODNL1	podocan like 1	protein-coding
2.36793	chr5	43602822	43604403	18.3443	Promoter-TSS	-280	100652772	NNT-AS1	NNT antisense RNA 1	ncRNA
4.57517	chr14	23820998	23821997	3.95518	Promoter-TSS	163	51310	SLC22A17	solute carrier family 22 member 17	protein-coding
4.31346	chr1	10746060	10748059	18.3336	Intron (NM_001079843, Intron 4 of 20)	109644	54897	CASZ1	castor zinc finger 1	protein-coding
4.56587	chr7	113724807	113726947	18.6364	Promoter-TSS	-505	93986	FOXP2	forkhead box P2	protein-coding
2.42118	chr22	46402761	46404109	18.3256	Promoter-TSS	939	730668	LOC730668	dynein heavy chain -like pseudogene	pseudo
4.56168	chr21	35896912	35897911	11.5813	Promoter-TSS	354	1827	RCAN1	regulator of calcineurin 1	protein-coding
3.8335	chr16	1074884	1075969	18.3202	Intergenic	43656	30812	SOX8	SRY-box transcription factor 8	protein-coding
8.28784	chr19	3360754	3361753	18.3187	Intron (NM_001245005, Intron 1 of 9)	1625	4782	NFIC	nuclear factor I C	protein-coding
4.55716	chr17	29815356	29816513	18.8946	Promoter-TSS	808	84440	RAB11FIP4	RAB11 family interacting protein 4	protein-coding
2.52036	chr14	39571492	39573086	18.3092	Promoter-TSS	-55	105370458	SEC23A-AS1	SEC23A antisense RNA 1	ncRNA
4.55359	chr5	160974711	160975710	3.69803	Promoter-TSS	-80	2561	GABRB2	gamma-aminobutyric acid type A receptor beta2 subunit	protein-coding
4.54663	chr6	24910809	24911808	4.73614	Promoter-TSS	-32	9750	RIPOR2	RHO family interacting cell polarization regulator 2	protein-coding
4.5364	chr8	120685404	120686403	3.51487	Promoter-TSS	-273	5168	ENPP2	ectonucleotide pyrophosphatase/phosphodiesterase 2	protein-coding
4.53325	chr4	121843607	121844606	16.7462	Promoter-TSS	-85	11107	PRDM5	PR/SET domain 5	protein-coding
2.96826	chr1	21577522	21579668	18.2711	Intron (NM_001113347, Intron 6 of 16)	27513	1889	ECE1	endothelin converting enzyme 1	protein-coding
4.18748	chr4	49516429	49517428	18.262	Intergenic	528269	80157	CWH43	cell wall biogenesis 43 C-terminal homolog	protein-coding
2.36529	chr12	7034336	7035335	18.2563	Intron (NM_001007026, Intron 1 of 9)	1213	1822	ATN1	atrophin 1	protein-coding
2.98261	chr11	61463011	61464010	18.2541	Intron (NM_006133, Intron 1 of 19)	15647	747	DAGLA	diacylglycerol lipase alpha	protein-coding
2.56433	chr2	47073837	47074836	18.2538	Intron (NR_024452, Intron 1 of 2)	19333	100134259	LINC01119	long intergenic non-protein coding RNA 1119	ncRNA
3.36826	chr11	309927	311608	18.252	Intergenic	2660	10581	IFITM2	interferon induced transmembrane protein 2	protein-coding
4.51579	chr11	69924670	69926173	7.95678	Promoter-TSS	775	55107	ANO1	anoctamin 1	protein-coding
4.51209	chr2	205409728	205410727	14.5503	Promoter-TSS	29	117583	PARD3B	par-3 family cell polarity regulator beta	protein-coding
3.56213	chr11	1580109	1581442	18.2488	Intron (NM_004420, Intron 3 of 6)	12726	1850	DUSP8	dual specificity phosphatase 8	protein-coding
4.51134	chr17	7791152	7792151	14.8041	Promoter-TSS	-456	1107	CHD3	chromodomain helicase DNA binding protein 3	protein-coding
24.9008	chr9	139234157	139236462	18.2424	Intron (NM_015597, Intron 8 of 8)	-12200	26086	GPSM1	G protein signaling modulator 1	protein-coding
2.19019	chr8	39912237	39913695	18.2416	Intergenic	-98035	56892	TCIM	transcriptional and immune response regulator	protein-coding
3.10124	chr19	1258984	1260024	18.2373	TTS (NM_177401)	-9763	1153	CIRBP	cold inducible RNA binding protein	protein-coding
2.83499	chr4	102268571	102269967	18.2323	Promoter-TSS	335	90024	FLJ20021	uncharacterized LOC90024	ncRNA
4.50343	chr17	48502302	48503301	8.60244	Promoter-TSS	-718	80221	ACSF2	acyl-CoA synthetase family member 2	protein-coding
5.58872	chr2	43153374	43154744	18.2146	Intergenic	112623	102723854	LINC01819	long intergenic non-protein coding RNA 1819	ncRNA
2.67263	chr3	50374198	50375704	18.2047	Promoter-TSS	9	102060282	RASSF1-AS1	RASSF1 antisense RNA 1	ncRNA
13.2933	chr8	17465618	17467101	18.2005	Intron (NM_006207, Intron 3 of 6)	32417	5157	PDGFRL	platelet derived growth factor receptor like	protein-coding
4.50075	chr3	195622148	195623147	9.12716	Promoter-TSS	-428	10188	TNK2	tyrosine kinase non receptor 2	protein-coding
4.49982	chr3	50648115	50649319	14.2503	Promoter-TSS	488	1154	CISH	cytokine inducible SH2 containing protein	protein-coding
4.49677	chr16	1843471	1844913	8.47543	Promoter-TSS	-458	3483	IGFALS	insulin like growth factor binding protein acid labile subunit	protein-coding
7.75324	chr14	77473776	77474775	18.142	Intergenic	20776	64207	IRF2BPL	interferon regulatory factor 2 binding protein like	protein-coding
4.47796	chr11	113931344	113932778	19.1731	Promoter-TSS	832	7704	ZBTB16	zinc finger and BTB domain containing 16	protein-coding
4.47296	chrX	69674479	69675825	11.2108	Promoter-TSS	206	1741	DLG3	discs large MAGUK scaffold protein 3	protein-coding
4.46838	chr10	112631074	112632800	26.9548	Promoter-TSS	251	27250	PDCD4	programmed cell death 4	protein-coding
9.83574	chr16	57640626	57641625	18.0955	Intergenic	-12525	9289	ADGRG1	adhesion G protein-coupled receptor G1	protein-coding
2.90092	chr15	90644706	90645705	18.0783	Promoter-TSS	-159	105370966	IDH2-DT	IDH2 divergent transcript	ncRNA
4.46754	chr5	129239181	129241542	5.85476	Promoter-TSS	203	337876	CHSY3	chondroitin sulfate synthase 3	protein-coding
4.45796	chr15	90543198	90544197	23.4379	Promoter-TSS	-859	374655	ZNF710	zinc finger protein 710	protein-coding
4.45616	chr1	21606271	21607270	6.51081	Promoter-TSS	-662	1889	ECE1	endothelin converting enzyme 1	protein-coding
6.95265	chr9	89560171	89561565	18.0306	Exon (NM_002048, Exon 1 of 1)	1553	2619	GAS1	growth arrest specific 1	protein-coding
2.17147	chr15	31620199	31621198	18.0265	Intron (NM_001302461, Intron 1 of 1)	1660	51621	KLF13	Kruppel like factor 13	protein-coding
4.4527	chr11	63257999	63259037	8.20429	Promoter-TSS	121	117245	PLAAT5	phospholipase A and acyltransferase 5	protein-coding
5.69038	chr1	78448675	78449674	18.0085	Intron (NM_001317099, Intron 1 of 3)	3306	11080	DNAJB4	DnaJ heat shock protein family (Hsp40) member B4	protein-coding
4.4445	chr12	56415096	56416095	6.20356	Promoter-TSS	768	64375	IKZF4	IKAROS family zinc finger 4	protein-coding
3.35565	chr12	132379566	132382003	17.9675	Intron (NM_003565, Intron 3 of 27)	1617	8408	ULK1	unc-51 like autophagy activating kinase 1	protein-coding
4.4434	chr14	23623033	23624032	9.73677	Promoter-TSS	70	23428	SLC7A8	solute carrier family 7 member 8	protein-coding
4.43389	chr6	168719425	168720424	5.41301	Promoter-TSS	533	168002	DACT2	dishevelled binding antagonist of beta catenin 2	protein-coding
12.5606	chr19	46381105	46382138	17.8984	Intergenic	7778	26145	IRF2BP1	interferon regulatory factor 2 binding protein 1	protein-coding
2.18823	chr1	201475828	201476827	17.8928	Promoter-TSS	-14	107985246	LOC107985246	uncharacterized LOC107985246	ncRNA
4.43206	chr3	179168688	179169687	11.1088	Promoter-TSS	71	59345	GNB4	G protein subunit beta 4	protein-coding
3.30523	chr1	148927871	148929362	17.8838	Promoter-TSS	303	645166	LSP1P5	LSP1 pseudogene 5	pseudo
3.68483	chr8	17471497	17473038	17.8796	Intron (NM_006207, Intron 3 of 6)	38325	5157	PDGFRL	platelet derived growth factor receptor like	protein-coding
5.05081	chr17	55975921	55976983	17.8705	Intron (NM_001271875, Intron 1 of 10)	4298	404093	CUEDC1	CUE domain containing 1	protein-coding
4.42585	chr3	49459519	49460518	11.5799	Promoter-TSS	93	275	AMT	aminomethyltransferase	protein-coding
4.41911	chr5	146888396	146889395	7.90192	Promoter-TSS	736	1809	DPYSL3	dihydropyrimidinase like 3	protein-coding
2.95926	chr12	1768538	1770042	17.8549	Promoter-TSS	256	100500816	MIR3649	microRNA 3649	ncRNA
3.20134	chr8	38591785	38593586	17.8499	Intron (NR_148047, Intron 1 of 1)	6585	6867	TACC1	transforming acidic coiled-coil containing protein 1	protein-coding
2.96008	chr4	154438886	154440826	17.8497	Intron (NM_001131007, Intron 3 of 34)	52344	23240	TMEM131L	transmembrane 131 like	protein-coding
6.74639	chr2	218768453	218769452	17.8445	Intron (NM_022648, Intron 4 of 32)	-3601	102465485	MIR6809	microRNA 6809	ncRNA
4.41866	chr7	150434465	150435464	4.99086	Promoter-TSS	528	55340	GIMAP5	GTPase, IMAP family member 5	protein-coding
7.25622	chr20	30257794	30259275	17.84	Intron (NR_134257, Intron 1 of 2)	32819	84701	COX4I2	cytochrome c oxidase subunit 4I2	protein-coding
9.74785	chr11	114041760	114042759	17.8396	Intron (NM_001354752, Intron 2 of 4)	108326	7704	ZBTB16	zinc finger and BTB domain containing 16	protein-coding
2.32549	chr8	86802516	86803515	17.8289	Promoter-TSS	582	100288527	REXO1L2P	REXO1 like 2, pseudogene	pseudo
4.41478	chr4	2813312	2814311	8.79033	Promoter-TSS	-207	6452	SH3BP2	SH3 domain binding protein 2	protein-coding
6.40864	chr9	130283761	130284762	17.8228	Intron (NM_022833, Intron 5 of 13)	47091	64855	NIBAN2	niban apoptosis regulator 2	protein-coding
4.41147	chr12	94656631	94657630	7.61304	Promoter-TSS	833	10154	PLXNC1	plexin C1	protein-coding
4.40522	chr3	56501598	56502597	2.85984	Promoter-TSS	398	26059	ERC2	ELKS/RAB6-interacting/CAST family member 2	protein-coding
3.50741	chr7	150784539	150785538	17.7944	Intron (NM_001350103, Intron 1 of 18)	1476	116988	AGAP3	ArfGAP with GTPase domain, ankyrin repeat and PH domain 3	protein-coding
4.40118	chr14	88851907	88852906	8.24233	Promoter-TSS	405	55812	SPATA7	spermatogenesis associated 7	protein-coding
2.31386	chr16	68771850	68772849	17.7801	Intron (NM_001317184, Intron 2 of 14)	1154	999	CDH1	cadherin 1	protein-coding
3.68564	chr6	157734757	157735756	17.7563	Intron (NM_018452, Intron 3 of 3)	10035	729515	TMEM242	transmembrane protein 242	protein-coding
2.26955	chr14	62019146	62020145	17.7551	Intergenic	17267	101927780	LINC01303	long intergenic non-protein coding RNA 1303	ncRNA
4.39926	chr11	30607099	30608492	9.13219	Promoter-TSS	105	744	MPPED2	metallophosphoesterase domain containing 2	protein-coding
2.61107	chr22	46970890	46971889	17.7379	Intergenic	-1596	23151	GRAMD4	GRAM domain containing 4	protein-coding
4.39101	chr4	25031185	25032184	3.91673	Promoter-TSS	884	55203	LGI2	leucine rich repeat LGI family member 2	protein-coding
4.38824	chr6	43738483	43741733	33.774	Promoter-TSS	403	7422	VEGFA	vascular endothelial growth factor A	protein-coding
3.42473	chr15	89658557	89659556	17.7287	Intron (NM_007011, Intron 6 of 14)	27369	11057	ABHD2	abhydrolase domain containing 2	protein-coding
6.14298	chr5	139035054	139036053	17.7282	Intron (NM_001317205, Intron 1 of 2)	-3587	51523	CXXC5	CXXC finger protein 5	protein-coding
7.05407	chr19	42785282	42786281	17.7278	Intron (NM_001304815, Intron 2 of 20)	-3036	23152	CIC	capicua transcriptional repressor	protein-coding
4.38591	chr20	25037065	25038865	21.6649	Promoter-TSS	810	84532	ACSS1	acyl-CoA synthetase short chain family member 1	protein-coding
4.38367	chr3	155588426	155589604	19.4545	Promoter-TSS	576	8833	GMPS	guanine monophosphate synthase	protein-coding
2.01355	chr1	228744318	228745317	17.7234	Intergenic	1316	100169761	RNA5S10	RNA, 5S ribosomal 10	rRNA
4.38009	chr10	43724583	43725582	5.65897	Promoter-TSS	105	221002	RASGEF1A	RasGEF domain family member 1A	protein-coding
2.11005	chr2	61763326	61764425	17.7137	Intron (NM_003400, Intron 1 of 24)	1616	7514	XPO1	exportin 1	protein-coding
4.37819	chr12	54446725	54447724	4.84504	Promoter-TSS	-395	3221	HOXC4	homeobox C4	protein-coding
4.37305	chr1	16061981	16062980	15.5043	Promoter-TSS	-273	284723	SLC25A34	solute carrier family 25 member 34	protein-coding
2.14792	chr6	157100188	157101454	17.6838	Promoter-TSS	44	100616154	MIR4466	microRNA 4466	ncRNA
4.42951	chr19	46270977	46271976	17.6798	Promoter-TSS	422	109729182	DM1-AS	DM1 locus antisense RNA	ncRNA
4.99323	chr3	39182326	39183329	17.6764	TTS (NM_033027)	3130	102466743	MIR6822	microRNA 6822	ncRNA
3.9367	chr19	1244746	1245745	17.6666	TTS (NM_001687)	-3307	90007	MIDN	midnolin	protein-coding
4.37047	chr5	78985216	78986215	5.81746	Promoter-TSS	56	202333	CMYA5	cardiomyopathy associated 5	protein-coding
4.36654	chr4	86850180	86851690	9.5176	Promoter-TSS	-234	83478	ARHGAP24	Rho GTPase activating protein 24	protein-coding
10.6449	chr2	67440625	67442961	17.6311	Promoter-TSS	658	644838	LINC01829	long intergenic non-protein coding RNA 1829	ncRNA
3.22971	chr8	28242382	28243449	17.622	Intron (NM_018660, Intron 1 of 9)	1062	55893	ZNF395	zinc finger protein 395	protein-coding
4.36407	chr8	33456570	33457957	4.5715	Promoter-TSS	278	78986	DUSP26	dual specificity phosphatase 26	protein-coding
4.36328	chr8	22224649	22226119	15.3766	Promoter-TSS	333	23516	SLC39A14	solute carrier family 39 member 14	protein-coding
4.36127	chr20	1874590	1875589	8.83933	Promoter-TSS	276	140885	SIRPA	signal regulatory protein alpha	protein-coding
2.26885	chr7	129648364	129649785	17.6058	Intergenic	42151	51530	ZC3HC1	zinc finger C3HC-type containing 1	protein-coding
9.95364	chr11	72487637	72488636	17.5893	Intron (NM_006645, Intron 2 of 6)	-6439	100616410	MIR4692	microRNA 4692	ncRNA
4.8395	chrY	28815441	28817834	17.5814	Intergenic	942000	114760	TTTY3	testis-specific transcript, Y-linked 3	ncRNA
5.16157	chr3	139254048	139255047	17.5746	Intron (NM_001130992, Intron 2 of 2)	3931	5947	RBP1	retinol binding protein 1	protein-coding
9.77677	chr13	41374421	41376263	17.5681	Intron (NR_038259, Intron 5 of 5)	-9560	693206	MIR621	microRNA 621	ncRNA
4.36083	chr1	150945617	150947093	18.2911	Promoter-TSS	956	29956	CERS2	ceramide synthase 2	protein-coding
7.20164	chr1	234666690	234668983	17.5529	Promoter-TSS	-311	100506795	LINC01354	long intergenic non-protein coding RNA 1354	ncRNA
2.7417	chr9	4297270	4298893	17.5527	Intron (NM_001042413, Intron 1 of 10)	1987	169792	GLIS3	GLIS family zinc finger 3	protein-coding
4.35505	chr16	57843486	57844485	6.61124	Promoter-TSS	-564	388282	LOC388282	uncharacterized LOC388282	protein-coding
8.52943	chr12	120769528	120771041	17.5481	Intergenic	-4702	5319	PLA2G1B	phospholipase A2 group IB	protein-coding
4.35325	chr7	151106556	151107555	6.49609	Promoter-TSS	69	349136	WDR86	WD repeat domain 86	protein-coding
3.56348	chr11	133903639	133905326	17.5409	Intron (NR_027276, Intron 1 of 2)	2315	100128239	LINC02731	long intergenic non-protein coding RNA 2731	ncRNA
4.34895	chr1	204653682	204655334	5.32336	Promoter-TSS	358	10446	LRRN2	leucine rich repeat neuronal 2	protein-coding
2.13681	chr17	38278737	38280267	17.5237	Exon (NM_001365920, Exon 1 of 8)	1278	339287	MSL1	MSL complex subunit 1	protein-coding
4.34848	chr1	77333448	77334447	3.79591	Promoter-TSS	782	81849	ST6GALNAC5	ST6 N-acetylgalactosaminide alpha-2,6-sialyltransferase 5	protein-coding
2.14506	chr22	39686624	39687637	17.5115	Intergenic	22786	116938	SNORD83B	small nucleolar RNA, C/D box 83B	snoRNA
2.06736	chr5	55933824	55934823	17.51	Intergenic	-32240	101928448	C5orf67	chromosome 5 open reading frame 67	ncRNA
4.34073	chr11	63992663	63994959	17.3761	Promoter-TSS	65	84304	NUDT22	nudix hydrolase 22	protein-coding
4.71835	chr5	139028516	139029515	17.4748	Promoter-TSS	298	111082989	CXXC5-AS1	CXXC5 antisense RNA 1	ncRNA
4.33646	chr13	77459285	77460945	9.96532	Promoter-TSS	425	115207	KCTD12	potassium channel tetramerization domain containing 12	protein-coding
2.98637	chr16	68450045	68451044	17.4709	Intron (NM_018667, Intron 1 of 8)	31867	55512	SMPD3	sphingomyelin phosphodiesterase 3	protein-coding
9.84871	chr4	1239680	1240679	17.4621	Intron (NM_001012614, Intron 1 of 9)	2739	1487	CTBP1	C-terminal binding protein 1	protein-coding
9.86419	chr12	3107826	3109211	17.4597	Intron (NM_003213, Intron 3 of 12)	39417	7004	TEAD4	TEA domain transcription factor 4	protein-coding
4.33483	chr5	76505558	76507387	4.15077	Promoter-TSS	-33	8622	PDE8B	phosphodiesterase 8B	protein-coding
4.33334	chr14	59931012	59932011	5.46216	Promoter-TSS	587	64582	GPR135	G protein-coupled receptor 135	protein-coding
4.3318	chr6	119669931	119671530	17.9236	Promoter-TSS	196	4121	MAN1A1	mannosidase alpha class 1A member 1	protein-coding
5.97404	chr11	57266639	57268577	17.4454	Intron (NM_001198810, Intron 5 of 14)	14774	8501	SLC43A1	solute carrier family 43 member 1	protein-coding
2.87375	chr8	121822109	121823911	17.4417	Intron (NM_021021, Intron 1 of 6)	1276	6641	SNTB1	syntrophin beta 1	protein-coding
4.32972	chr7	16460341	16461355	34.7456	Promoter-TSS	315	729920	CRPPA	CDP-L-ribitol pyrophosphorylase A	protein-coding
4.32867	chr13	25945525	25946524	3.00767	Promoter-TSS	-88	51761	ATP8A2	ATPase phospholipid transporting 8A2	protein-coding
4.3284	chr20	31330405	31331404	17.0952	Promoter-TSS	910	149951	COMMD7	COMM domain containing 7	protein-coding
3.25972	chr20	56593613	56595324	17.4092	Intergenic	15508	105376992	LINC01742	long intergenic non-protein coding RNA 1742	ncRNA
5.7464	chr3	183874019	183875250	17.4072	Intron (NM_004423, Intron 1 of 14)	1469	1857	DVL3	dishevelled segment polarity protein 3	protein-coding
2.39141	chr17	43226285	43227423	17.4044	Exon (NM_006460, Exon 1 of 1)	2170	10614	HEXIM1	HEXIM P-TEFb complex subunit 1	protein-coding
4.32531	chr22	50688820	50689819	9.88498	Promoter-TSS	375	83933	HDAC10	histone deacetylase 10	protein-coding
3.53783	chr8	22240755	22241754	17.3912	Intron (NM_001351656, Intron 2 of 10)	-9095	23516	SLC39A14	solute carrier family 39 member 14	protein-coding
4.36478	chr9	112012855	112013854	17.3833	Intron (NM_019114, Intron 13 of 25)	69890	54566	EPB41L4B	erythrocyte membrane protein band 4.1 like 4B	protein-coding
4.46456	chr7	150785973	150787093	17.3812	Intron (NM_001350103, Intron 1 of 18)	2971	116988	AGAP3	ArfGAP with GTPase domain, ankyrin repeat and PH domain 3	protein-coding
4.32517	chr7	137531422	137532421	3.56226	Promoter-TSS	-311	9162	DGKI	diacylglycerol kinase iota	protein-coding
4.32463	chrX	50556122	50557521	4.75149	Promoter-TSS	223	57477	SHROOM4	shroom family member 4	protein-coding
4.32064	chr1	220921514	220922536	23.3449	Promoter-TSS	361	54996	2023-03-02	mitochondrial amidoxime reducing component 2	protein-coding
2.81289	chr1	44015325	44016324	17.3554	Intron (NM_002840, Intron 3 of 33)	19270	5792	PTPRF	protein tyrosine phosphatase receptor type F	protein-coding
5.81337	chr7	150036899	150038272	17.3508	Exon (NM_002889, Exon 2 of 6)	1133	5919	RARRES2	retinoic acid receptor responder 2	protein-coding
4.31718	chr5	35617772	35618771	8.65583	Promoter-TSS	306	79925	SPEF2	sperm flagellar 2	protein-coding
4.3163	chr10	20105523	20106955	9.25236	Promoter-TSS	878	84898	PLXDC2	plexin domain containing 2	protein-coding
4.30333	chr10	124221206	124222205	6.73138	Promoter-TSS	636	5654	HTRA1	HtrA serine peptidase 1	protein-coding
4.2987	chr17	73583458	73585014	9.35176	Promoter-TSS	97	80022	MYO15B	myosin XVB	protein-coding
4.29201	chr17	1464917	1465916	8.25556	Promoter-TSS	670	5306	PITPNA	phosphatidylinositol transfer protein alpha	protein-coding
4.28688	chr17	46033919	46035056	23.1663	Promoter-TSS	762	79170	PRR15L	proline rich 15 like	protein-coding
2.27819	chr1	21588661	21590051	17.2719	Intron (NM_001113347, Intron 2 of 16)	16752	1889	ECE1	endothelin converting enzyme 1	protein-coding
4.99894	chr7	150102906	150103905	17.2626	Promoter-TSS	565	728743	LOC728743	zinc finger protein pseudogene	pseudo
4.28658	chr20	22563361	22564897	25.1933	Promoter-TSS	972	3170	FOXA2	forkhead box A2	protein-coding
5.32614	chr20	49278574	49280101	17.2449	Intron (NM_001290268, Intron 1 of 21)	17329	100506175	LOC100506175	uncharacterized LOC100506175	ncRNA
4.2851	chr11	119020083	119021082	5.84956	Promoter-TSS	283	64137	ABCG4	ATP binding cassette subfamily G member 4	protein-coding
4.28275	chr1	150953813	150954812	11.5354	Promoter-TSS	-456	8416	ANXA9	annexin A9	protein-coding
4.28132	chr17	34121523	34122963	6.83526	Promoter-TSS	402	79148	MMP28	matrix metallopeptidase 28	protein-coding
2.02228	chr8	128749811	128751597	17.2034	Exon (NM_001354870, Exon 2 of 3)	2227	4609	MYC	MYC proto-oncogene, bHLH transcription factor	protein-coding
4.28047	chr11	128564020	128565019	8.23169	Promoter-TSS	552	2313	FLI1	Fli-1 proto-oncogene, ETS transcription factor	protein-coding
4.86558	chr11	16626042	16627041	17.1914	Intron (NM_001367872, Intron 3 of 16)	-128606	55553	SOX6	SRY-box transcription factor 6	protein-coding
2.9069	chrX	40034581	40036069	17.1895	Intron (NM_001123384, Intron 1 of 13)	1205	54880	BCOR	BCL6 corepressor	protein-coding
2.43514	chr22	50731687	50732710	17.1882	Intron (NM_012401, Intron 2 of 36)	13877	23654	PLXNB2	plexin B2	protein-coding
4.27882	chr11	308246	309245	17.5168	Promoter-TSS	638	10581	IFITM2	interferon induced transmembrane protein 2	protein-coding
2.19549	chr10	126812017	126813080	17.1747	Intron (NM_001083914, Intron 1 of 10)	34798	1488	CTBP2	C-terminal binding protein 2	protein-coding
4.27758	chr1	203096747	203097752	10.512	Promoter-TSS	395	134	ADORA1	adenosine A1 receptor	protein-coding
10.2146	chr2	218793381	218794380	17.1664	Intron (NM_022648, Intron 1 of 32)	-8921	7145	TNS1	tensin 1	protein-coding
2.29127	chr7	5567780	5568779	17.1624	Exon (NM_001101, Exon 4 of 6)	1953	60	ACTB	actin beta	protein-coding
2.27514	chr7	100182034	100183071	17.1573	Intron (NM_001289934, Intron 1 of 17)	1200	4034	LRCH4	leucine rich repeats and calponin homology domain containing 4	protein-coding
2.17428	chr1	17895368	17896669	17.1516	Intron (NR_137287, Intron 1 of 29)	-11030	55160	ARHGEF10L	Rho guanine nucleotide exchange factor 10 like	protein-coding
4.2761	chr3	113251332	113252331	9.68029	Promoter-TSS	429	54847	SIDT1	SID1 transmembrane family member 1	protein-coding
4.26189	chr11	12029996	12030995	5.80165	Promoter-TSS	134	27122	DKK3	dickkopf WNT signaling pathway inhibitor 3	protein-coding
4.2555	chr1	32665003	32666002	13.2202	Promoter-TSS	-485	79140	CCDC28B	coiled-coil domain containing 28B	protein-coding
4.25421	chr21	42879728	42880821	22.4323	Promoter-TSS	-189	7113	TMPRSS2	transmembrane serine protease 2	protein-coding
4.25203	chr21	42688064	42689187	9.942	Promoter-TSS	-103	54097	FAM3B	family with sequence similarity 3 member B	protein-coding
4.24129	chr11	60719066	60720065	8.39564	Promoter-TSS	83	51296	SLC15A3	solute carrier family 15 member 3	protein-coding
3.67372	chr2	134877825	134878824	17.1025	Promoter-TSS	818
4.23121	chr12	113494096	113496229	8.05285	Promoter-TSS	-500	1840	DTX1	deltex E3 ubiquitin ligase 1	protein-coding
2.97071	chr3	50297297	50298567	17.0969	Intergenic	6871	101928931	SEMA3B-AS1	SEMA3B antisense RNA 1 (head to head)	ncRNA
4.23032	chrX	70434552	70435551	6.93707	Promoter-TSS	-11	2705	GJB1	gap junction protein beta 1	protein-coding
4.73286	chr2	235959284	235960283	17.0924	Intron (NM_001371304, Intron 4 of 5)	23404
4.22547	chr17	27915237	27916236	9.6333	Promoter-TSS	930	28964	GIT1	GIT ArfGAP 1	protein-coding
3.49273	chr11	61466730	61467729	17.0879	Intron (NM_006133, Intron 1 of 19)	19366	747	DAGLA	diacylglycerol lipase alpha	protein-coding
4.22543	chr2	166649937	166651316	24.3969	Promoter-TSS	131	2591	GALNT3	polypeptide N-acetylgalactosaminyltransferase 3	protein-coding
4.2209	chr9	130859746	130862122	18.6482	Promoter-TSS	173	114789	SLC25A25	solute carrier family 25 member 25	protein-coding
6.80099	chr20	24997660	24998659	17.0817	Intron (NM_001252677, Intron 7 of 11)	15183	84532	ACSS1	acyl-CoA synthetase short chain family member 1	protein-coding
4.22017	chr2	10219432	10221444	9.53601	Promoter-TSS	100	192668	CYS1	cystin 1	protein-coding
2.84515	chr11	114033166	114034165	17.0755	Intron (NM_001354752, Intron 2 of 4)	99732	7704	ZBTB16	zinc finger and BTB domain containing 16	protein-coding
4.21602	chr10	6187270	6188269	7.86602	Promoter-TSS	-442	5209	PFKFB3	6-phosphofructo-2-kinase/fructose-2,6-biphosphatase 3	protein-coding
8.68141	chr5	172329627	172330626	17.057	Intron (NM_001031711, Intron 3 of 9)	-11960	113218510	MIR10523	microRNA 10523	ncRNA
4.21565	chr5	122424656	122425655	4.45467	Promoter-TSS	219	93166	PRDM6	PR/SET domain 6	protein-coding
4.20794	chr3	184870550	184871549	4.63983	Promoter-TSS	-201	285382	C3orf70	chromosome 3 open reading frame 70	protein-coding
4.20676	chr3	192126725	192127724	4.29863	Promoter-TSS	-386	2257	FGF12	fibroblast growth factor 12	protein-coding
4.20054	chr13	24734848	24735849	27.0314	Promoter-TSS	489	221178	SPATA13	spermatogenesis associated 13	protein-coding
4.2618	chr19	49315240	49316239	17.0393	TTS (NM_016246)	-1453	587	BCAT2	branched chain amino acid transaminase 2	protein-coding
4.1951	chr2	105944984	105945983	9.36764	Promoter-TSS	630	9392	TGFBRAP1	transforming growth factor beta receptor associated protein 1	protein-coding
4.19404	chr7	128579262	128580261	6.91719	Promoter-TSS	-963	3663	IRF5	interferon regulatory factor 5	protein-coding
4.19131	chr17	71258136	71259135	15.2071	Promoter-TSS	-616	642843	CPSF4L	cleavage and polyadenylation specific factor 4 like	protein-coding
3.04473	chr9	131654417	131655561	17.0314	Intron (NM_019594, Intron 2 of 3)	-10187	883	KYAT1	kynurenine aminotransferase 1	protein-coding
4.18408	chr2	232260361	232261360	11.4843	Promoter-TSS	439	93010	B3GNT7	UDP-GlcNAc:betaGal beta-1,3-N-acetylglucosaminyltransferase 7	protein-coding
5.3336	chr2	227659723	227660938	17.0136	Exon (NM_005544, Exon 1 of 2)	3176	3667	IRS1	insulin receptor substrate 1	protein-coding
10.2927	chr15	42210875	42212298	17.0136	Exon (NM_139265, Exon 4 of 6)	-2029	101928363	EHD4-AS1	EHD4 antisense RNA 1	ncRNA
4.18204	chr1	226925040	226926964	10.8358	Promoter-TSS	874	3707	ITPKB	inositol-trisphosphate 3-kinase B	protein-coding
2.27281	chr11	96074454	96075455	16.9942	Promoter-TSS	352	100422991	MIR1260B	microRNA 1260b	ncRNA
2.16918	chr20	45981045	45982044	16.9921	Promoter-TSS	239	101927377	LOC101927377	uncharacterized LOC101927377	ncRNA
4.17753	chr16	67999793	68000792	9.21391	Promoter-TSS	405	6560	SLC12A4	solute carrier family 12 member 4	protein-coding
3.45868	chr14	105557530	105558849	16.9785	Intergenic	-2295	102723354	LINC02298	long intergenic non-protein coding RNA 2298	ncRNA
4.1772	chr13	78271094	78272136	6.28229	Promoter-TSS	-207	122060	SLAIN1	SLAIN motif family member 1	protein-coding
4.76989	chr3	9956937	9958006	16.974	Non-coding (NR_104198, Exon 15 of 15)	-1287	84818	IL17RC	interleukin 17 receptor C	protein-coding
4.17349	chr11	57091150	57092149	20.9743	Promoter-TSS	777	85456	TNKS1BP1	tankyrase 1 binding protein 1	protein-coding
2.4241-2	chr9	132144944	132145963	16.9619	Intergenic	46251	100506119	LINC01503	long intergenic non-protein coding RNA 1503	ncRNA
4.17051	chr4	187025825	187027035	21.2057	Promoter-TSS	572	25854	FAM149A	family with sequence similarity 149 member A	protein-coding
2.78092	chr10	74094885	74097142	16.9387	Intron (NM_001002762, Intron 7 of 7)	18664	54788	DNAJB12	DnaJ heat shock protein family (Hsp40) member B12	protein-coding
15.4343	chr13	52355273	52357091	16.9385	Intron (NM_001031719, Intron 4 of 7)	22116	79758	DHRS12	dehydrogenase/reductase 12	protein-coding
3.07951	chr6	87861457	87862456	16.9241	Intergenic	-3327	23036	ZNF292	zinc finger protein 292	protein-coding
4.16104	chr20	48183731	48185071	6.43983	Promoter-TSS	273	5740	PTGIS	prostaglandin I2 synthase	protein-coding
2.0515	chr8	86788231	86789230	16.909	Promoter-TSS	-408	100288527	REXO1L2P	REXO1 like 2, pseudogene	pseudo
10.2599	chr17	188393	191097	16.9089	Intron (NM_001190412, Intron 1 of 8)	8435	100506388	LOC100506388	uncharacterized LOC100506388	protein-coding
3.67673	chr21	46749800	46750799	16.9075	Intergenic	11606	388830	LINC00316	long intergenic non-protein coding RNA 316	ncRNA
4.15725	chr17	46893889	46894888	3.68114	Promoter-TSS	64	284076	TTLL6	tubulin tyrosine ligase like 6	protein-coding
4.15654	chr8	110614832	110615831	16.5644	Promoter-TSS	357	55638	SYBU	syntabulin	protein-coding
4.15468	chr13	38443541	38444830	7.69706	Promoter-TSS	377	7223	TRPC4	transient receptor potential cation channel subfamily C member 4	protein-coding
4.15336	chr17	18164393	18165392	17.7358	Promoter-TSS	468	125170	MIEF2	mitochondrial elongation factor 2	protein-coding
5.65426	chr15	78299938	78300937	16.8819	Intron (NM_015079, Intron 10 of 12)	-13870	91450	LOC91450	uncharacterized LOC91450	ncRNA
4.15025	chr3	169529856	169530855	9.51238	Promoter-TSS	337	151827	LRRC34	leucine rich repeat containing 34	protein-coding
6.63176	chr11	1863118	1864117	16.8671	TTS (NM_001145841)	2180	7136	TNNI2	troponin I2, fast skeletal type	protein-coding
8.64995	chr11	2400634	2401633	16.8512	Intron (NM_004356, Intron 1 of 7)	-1911	101927682	CD81-AS1	CD81 antisense RNA 1	ncRNA
2.91795	chr18	29951945	29952944	16.8472	Intron (NM_001242409, Intron 2 of 5)	98401	64762	GAREM1	GRB2 associated regulator of MAPK1 subtype 1	protein-coding
4.14885	chr17	27467009	27468008	9.82417	Promoter-TSS	-101	399687	MYO18A	myosin XVIIIA	protein-coding
2.14726	chr6	151364781	151366403	16.8416	Intron (NM_001242768, Intron 26 of 27)	37448	25902	MTHFD1L	methylenetetrahydrofolate dehydrogenase (NADP+ dependent) 1 like	protein-coding
4.14513	chr5	138861074	138862073	12.1743	Promoter-TSS	770	340061	TMEM173	transmembrane protein 173	protein-coding
15.3945	chr17	3806274	3807990	16.8173	Intron (NM_002558, Intron 5 of 11)	-10785	84254	CAMKK1	calcium/calmodulin dependent protein kinase kinase 1	protein-coding
4.1442	chr12	6642244	6643243	19.1052	Promoter-TSS	-940	2597	GAPDH	glyceraldehyde-3-phosphate dehydrogenase	protein-coding
4.1331	chr15	90455036	90456581	16.3536	Promoter-TSS	111	348110	ARPIN	actin related protein 2/3 complex inhibitor	protein-coding
2.57019	chr1	1092916	1094596	16.8132	Intergenic	-8728	406984	MIR200B	microRNA 200b	ncRNA
2.86653	chr15	96865088	96866087	16.7952	Intron (NR_102744, Intron 1 of 1)	-3688	7026	NR2F2	nuclear receptor subfamily 2 group F member 2	protein-coding
6.19227	chr10	80833818	80834817	16.7922	Intron (NM_020338, Intron 1 of 24)	5594	57178	ZMIZ1	zinc finger MIZ-type containing 1	protein-coding
2.02443	chr1	144707085	144708308	16.7822	Intron (NM_001037501, Intron 10 of 24)	-27671	653513	LOC653513	phosphodiesterase 4D interacting protein-like	pseudo
5.773	chr1	9501205	9502204	16.7821	Intergenic	-12649	100506022	LINC02606	long intergenic non-protein coding RNA 2606	ncRNA
3.45047	chr3	156851984	156852983	16.7782	Intergenic	-11692	339894	LINC00880	long intergenic non-protein coding RNA 880	ncRNA
4.13292	chrX	99986019	99987538	5.13955	Promoter-TSS	-256	94121	SYTL4	synaptotagmin like 4	protein-coding
4.12708	chr3	120168661	120170910	9.33984	Promoter-TSS	54	11167	FSTL1	follistatin like 1	protein-coding
5.57481	chr10	134212349	134213348	16.7502	Intron (NM_138499, Intron 1 of 2)	2144	170394	PWWP2B	PWWP domain containing 2B	protein-coding
4.12347	chr7	751912	752911	3.18826	Promoter-TSS	166	5575	PRKAR1B	protein kinase cAMP-dependent type I regulatory subunit beta	protein-coding
4.12285	chr19	58545021	58546020	1.85514	Promoter-TSS	127	284312	ZSCAN1	zinc finger and SCAN domain containing 1	protein-coding
4.12061	chr14	67980081	67982714	10.304	Promoter-TSS	535	161145	TMEM229B	transmembrane protein 229B	protein-coding
3.90075	chr9	140191923	140192945	16.7362	Intergenic	4289	441478	NRARP	NOTCH regulated ankyrin repeat protein	protein-coding
12.9214	chr7	97842884	97844805	16.7189	TTS (NM_015395)	2278	168620	BHLHA15	basic helix-loop-helix family member a15	protein-coding
6.76192	chr16	642983	644559	16.7051	Intron (NM_021168, Intron 1 of 5)	3694	57799	RAB40C	RAB40C, member RAS oncogene family	protein-coding
2.70194	chr3	71630433	71632554	16.6992	Intron (NM_032682, Intron 1 of 20)	1386	27086	FOXP1	forkhead box P1	protein-coding
4.11772	chr9	136038294	136039638	6.19841	Promoter-TSS	335	26301	GBGT1	globoside alpha-1,3-N-acetylgalactosaminyltransferase 1 (FORS blood group)	protein-coding
2.67221	chr9	84302419	84304104	16.6722	5' UTR (NM_005077, Exon 1 of 20)	1189	7088	TLE1	TLE family member 1, transcriptional corepressor	protein-coding
2.10805	chr1	201436493	201437592	16.67	Intron (NR_073080, Intron 1 of 2)	1257	23612	PHLDA3	pleckstrin homology like domain family A member 3	protein-coding
2.67128	chr13	47127736	47129330	16.6692	Intron (NM_001164213, Intron 1 of 18)	1228	23143	LRCH1	leucine rich repeats and calponin homology domain containing 1	protein-coding
2.14032	chr22	50327364	50329006	16.6689	Intergenic	15903	79174	CRELD2	cysteine rich with EGF like domains 2	protein-coding
4.11306	chr7	128470875	128471874	6.90636	Promoter-TSS	891	2318	FLNC	filamin C	protein-coding
6.0886	chr2	218860126	218861812	16.6561	Intergenic	17539	105373878	LOC105373878	uncharacterized LOC105373878	ncRNA
4.11049	chr1	53527148	53528737	7.15922	Promoter-TSS	57	127435	PODN	podocan	protein-coding
4.09529	chr14	105260066	105261719	8.60568	Promoter-TSS	-954	207	AKT1	AKT serine/threonine kinase 1	protein-coding
6.11841	chr1	55046786	55047857	16.6426	Intron (NM_147161, Intron 1 of 15)	33420	26027	ACOT11	acyl-CoA thioesterase 11	protein-coding
2.18882	chr1	161088677	161089676	16.6315	Exon (NM_001185092, Exon 3 of 7)	1268	4817	NIT1	nitrilase 1	protein-coding
4.08264	chr16	85061857	85062856	8.61038	Promoter-TSS	999	9764	KIAA0513	KIAA0513	protein-coding
2.67553	chr1	17083632	17084631	16.6218	Non-coding (NR_135824, Exon 10 of 11)	2421	102724562	LOC102724562	macrophage stimulating 1 pseudogene	pseudo
4.0812	chr9	90112067	90113766	14.6119	Promoter-TSS	134	1612	DAPK1	death associated protein kinase 1	protein-coding
8.52522	chr17	25865781	25866780	16.5977	Intron (NM_014238, Intron 2 of 20)	67290	8844	KSR1	kinase suppressor of ras 1	protein-coding
3.26037	chr1	203295779	203297104	16.5976	Intergenic	21794	7832	BTG2	BTG anti-proliferation factor 2	protein-coding
3.6318	chr15	31684044	31685703	16.5884	Intron (NM_001302461, Intron 1 of 1)	65835	51621	KLF13	Kruppel like factor 13	protein-coding
4.08118	chr11	134281184	134282183	2.77638	Promoter-TSS	129	27087	B3GAT1	beta-1,3-glucuronyltransferase 1	protein-coding
2.38846	chr4	15004649	15006882	16.5724	TTS (NR_125911)	1660	132864	CPEB2	cytoplasmic polyadenylation element binding protein 2	protein-coding
3.38402	chr2	62520354	62522048	16.5663	Intergenic	78545	10678	B3GNT2	UDP-GlcNAc:betaGal beta-1,3-N-acetylglucosaminyltransferase 2	protein-coding
5.66102	chr5	131550601	131551644	16.566	Intron (NM_001017973, Intron 4 of 14)	2489	102465498	MIR6830	microRNA 6830	ncRNA
4.08107	chr16	28620484	28621483	10.7766	Promoter-TSS	-334	6817	SULT1A1	sulfotransferase family 1A member 1	protein-coding
4.07654	chr17	15163715	15165950	7.7055	Promoter-TSS	-695	5376	PMP22	peripheral myelin protein 22	protein-coding
4.07619	chr11	123430820	123431819	7.78679	Promoter-TSS	349	57476	GRAMD1B	GRAM domain containing 1B	protein-coding
2.1518	chr1	59368722	59370435	16.54	Intergenic	-116570	101926925	LINC01358	long intergenic non-protein coding RNA 1358	ncRNA
2.26546	chr2	85664681	85666619	16.5321	Intergenic	19596	284948	SH2D6	SH2 domain containing 6	protein-coding
4.39985	chr17	38259195	38260194	16.5294	Intergenic	-2852	9572	NR1D1	nuclear receptor subfamily 1 group D member 1	protein-coding
4.0744	chr12	56624013	56625748	12.8078	Promoter-TSS	379	283375	SLC39A5	solute carrier family 39 member 5	protein-coding
4.06515	chr10	52382177	52383760	19.4773	Promoter-TSS	748	259230	SGMS1	sphingomyelin synthase 1	protein-coding
4.06402	chr9	14909858	14910857	8.73318	Promoter-TSS	69	158326	FREM1	FRAS1 related extracellular matrix 1	protein-coding
2.70213	chr1	228973112	228974358	16.4896	Intergenic	102509	58480	RHOU	ras homolog family member U	protein-coding
4.06365	chr15	29131153	29132152	3.82858	Promoter-TSS	532	321	APBA2	amyloid beta precursor protein binding family A member 2	protein-coding
4.607	chr14	35810053	35812099	16.472	Intergenic	49488	5687	PSMA6	proteasome subunit alpha 6	protein-coding
3.12086	chr10	105419575	105420713	16.4698	Intron (NM_014631, Intron 8 of 13)	17829	9644	SH3PXD2A	SH3 and PX domains 2A	protein-coding
5.89779	chr4	38673788	38675697	16.4696	Intron (NM_016531, Intron 1 of 5)	-8493	79667	KLF3-AS1	KLF3 antisense RNA 1	ncRNA
4.06274	chr3	49850437	49851436	13.2843	Promoter-TSS	450	7318	UBA7	ubiquitin like modifier activating enzyme 7	protein-coding
4.04929	chr8	134203674	134204673	5.61505	Promoter-TSS	891	8840	CCN4	cellular communication network factor 4	protein-coding
3.18161	chr2	20817522	20818890	16.4552	3' UTR (NM_022460, Exon 7 of 7)	-25898	100874343	HS1BP3-IT1	HS1BP3 Intronic transcript 1	ncRNA
4.04817	chr19	53695573	53696572	4.02384	Promoter-TSS	539	79788	ZNF665	zinc finger protein 665	protein-coding
4.04675	chr11	45943094	45944093	17.252	Promoter-TSS	421	120071	LARGE2	LARGE xylosyl- and glucuronyltransferase 2	protein-coding
5.47888	chr16	88990190	88991189	16.4503	Intron (NM_005187, Intron 1 of 11)	-15756	100129697	LOC100129697	uncharacterized LOC100129697	protein-coding
3.4926	chr15	102520785	102521800	16.4502	Intergenic	-1991	102725121	LOC102725121	DEAD/H-box helicase 11 pseudogene	pseudo
4.03878	chr14	52781305	52782304	6.13013	Promoter-TSS	774	5732	PTGER2	prostaglandin E receptor 2	protein-coding
3.97066	chr2	235957491	235958490	16.4219	Intron (NM_001371304, Intron 4 of 5)	21611
2.08464	chr11	3497326	3499407	16.4195	Intergenic	-85221	10821	OR7E12P	olfactory receptor family 7 subfamily E member 12 pseudogene	pseudo
2.68516	chr14	35805537	35806536	16.4154	Intergenic	44448	5687	PSMA6	proteasome subunit alpha 6	protein-coding
4.03385	chr10	102757415	102758474	32.1857	Promoter-TSS	-92	84445	LZTS2	leucine zipper tumor suppressor 2	protein-coding
4.03327	chr16	30996624	30997874	9.67889	Promoter-TSS	721	80270	HSD3B7	hydroxy-delta-5-steroid dehydrogenase, 3 beta- and steroid delta-isomerase 7	protein-coding
3.78357	chr11	12874819	12875818	16.3846	Intron (NM_021961, Intron 3 of 12)	135777	100506305	LINC00958	long intergenic non-protein coding RNA 958	ncRNA
3.17916	chr10	74089091	74090090	16.3836	Intergenic	25087	54788	DNAJB12	DnaJ heat shock protein family (Hsp40) member B12	protein-coding
4.03095	chr11	7272640	7274163	5.57171	Promoter-TSS	266	143425	SYT9	synaptotagmin 9	protein-coding
2.01025	chr21	9698587	9700422	16.3678	Intergenic	-126328	100500862	MIR3648-1	microRNA 3648-1	ncRNA
8.79076	chr2	47208470	47209469	16.3675	Intron (NM_020458, Intron 5 of 19)	-39975	90411	MCFD2	multiple coagulation factor deficiency 2	protein-coding
5.49472	chr4	2761934	2763781	16.3656	Intergenic	-4794	79155	TNIP2	TNFAIP3 interacting protein 2	protein-coding
4.02737	chr6	129203719	129204718	4.63931	Promoter-TSS	-65	3908	LAMA2	laminin subunit alpha 2	protein-coding
4.02659	chr17	25783535	25784534	10.2668	Promoter-TSS	560	8844	KSR1	kinase suppressor of ras 1	protein-coding
4.01759	chr13	96295558	96297346	6.73586	Promoter-TSS	508	22873	DZIP1	DAZ interacting zinc finger protein 1	protein-coding
2.07991	chr21	46783963	46784984	16.3535	Intergenic	-22568	388830	LINC00316	long intergenic non-protein coding RNA 316	ncRNA
4.648	chr7	90395655	90397034	16.3473	Intron (NM_001287136, Intron 3 of 13)	57214	5218	CDK14	cyclin dependent kinase 14	protein-coding
2.11419	chr5	14144189	14145597	16.3375	Intron (NR_134469, Intron 1 of 56)	1442	7204	TRIO	trio Rho guanine nucleotide exchange factor	protein-coding
4.01598	chr1	209848522	209849521	7.56297	Promoter-TSS	264	50486	G0S2	G0/G1 switch 2	protein-coding
2.30741	chr11	57078352	57079351	16.3311	Intron (NM_033396, Intron 5 of 11)	13575	85456	TNKS1BP1	tankyrase 1 binding protein 1	protein-coding
4.31243	chr2	87584163	87585651	16.3233	Intergenic	162998	100616165	MIR4771-2	microRNA 4771-2	ncRNA
3.13147	chr5	114937402	114938422	16.322	Promoter-TSS	60	101927100	LOC101927100	uncharacterized LOC101927100	ncRNA
2.66761	chr5	37248699	37249890	16.3218	Promoter-TSS	146	105374727	LOC105374727	uncharacterized LOC105374727	ncRNA
4.05654	chr8	102289918	102290988	16.3209	Intergenic	-72161	51123	ZNF706	zinc finger protein 706	protein-coding
2.11412	chr11	57545903	57546902	16.3156	Intron (NM_001085467, Intron 1 of 16)	17128	1500	CTNND1	catenin delta 1	protein-coding
4.01562	chr10	116163562	116164561	13.3931	Promoter-TSS	200	84632	AFAP1L2	actin filament associated protein 1 like 2	protein-coding
4.01343	chr11	318567	321619	31.778	Promoter-TSS	767	10410	IFITM3	interferon induced transmembrane protein 3	protein-coding
4.01029	chr1	48462234	48463233	9.3424	Promoter-TSS	324	388630	TRABD2B	TraB domain containing 2B	protein-coding
4.00454	chr10	104628816	104629815	6.33425	Promoter-TSS	88	57412	AS3MT	arsenite methyltransferase	protein-coding
2.67172	chr19	48246050	48247049	16.2985	TTS (NM_014601)	-2254	29997	NOP53	NOP53 ribosome biogenesis factor	protein-coding
2.88472	chr15	83611179	83612178	16.2873	Intron (NM_199330, Intron 1 of 8)	9794	9455	HOMER2	homer scaffold protein 2	protein-coding
2.3458	chr19	2042469	2043468	16.2851	Intron (NM_017572, Intron 7 of 13)	8275	2872	MKNK2	MAPK interacting serine/threonine kinase 2	protein-coding
4.76027	chr11	35343217	35344216	16.2818	Intron (NM_004171, Intron 1 of 10)	97389	6506	SLC1A2	solute carrier family 1 member 2	protein-coding
4.06032	chr2	243152040	243153048	16.2779	Intergenic	121760	728323	LINC01881	long intergenic non-protein coding RNA 1881	ncRNA
8.53431	chr19	3374874	3375873	16.2764	Intron (NM_001245002, Intron 1 of 10)	8792	4782	NFIC	nuclear factor I C	protein-coding
6.57071	chr1	22257675	22258674	16.2747	Intron (NM_005529, Intron 1 of 96)	5629	3339	HSPG2	heparan sulfate proteoglycan 2	protein-coding
12.2164	chr2	10149602	10150601	16.2693	Intergenic	33427	101929882	LOC101929882	uncharacterized LOC101929882	ncRNA
4.00358	chr16	15489577	15491237	16.4075	Promoter-TSS	796	255027	MPV17L	MPV17 mitochondrial inner membrane protein like	protein-coding
13.5448	chr14	101000028	101001627	16.252	Intergenic	33580	57596	BEGAIN	brain enriched guanylate kinase associated	protein-coding
3.00762	chr17	27434741	27435740	16.2519	Intron (NM_001346768, Intron 19 of 40)	32167	399687	MYO18A	myosin XVIIIA	protein-coding
2.76515	chr17	48610666	48612230	16.2513	Intron (NM_017957, Intron 1 of 9)	1352	55040	EPN3	epsin 3	protein-coding
3.25459	chr11	67913445	67914444	16.247	Intergenic	-25086	1119	CHKA	choline kinase alpha	protein-coding
2.05858	chr19	52193450	52194449	16.2385	Intron (NM_001316994, Intron 1 of 8)	1262	147650	SPACA6	sperm acrosome associated 6	protein-coding
3.99612	chr11	111782302	111784555	10.7945	Promoter-TSS	-30	3316	HSPB2	heat shock protein family B (small) member 2	protein-coding
2.54524	chr4	186741464	186742463	16.2312	Intron (NM_021069, Intron 1 of 20)	-8553	8470	SORBS2	sorbin and SH3 domain containing 2	protein-coding
3.1259	chr5	172286272	172287271	16.2266	Intron (NM_001031711, Intron 1 of 9)	25517	57222	ERGIC1	endoplasmic reticulum-golgi intermediate compartment 1	protein-coding
3.99172	chrX	132548088	132549087	6.08245	Promoter-TSS	930	2239	GPC4	glypican 4	protein-coding
3.98281	chr15	68723839	68724838	3.99707	Promoter-TSS	164	22801	ITGA11	integrin subunit alpha 11	protein-coding
3.97849	chr20	4803941	4804940	6.07409	Promoter-TSS	-186	9770	RASSF2	Ras association domain family member 2	protein-coding
7.1225	chr1	204052401	204053966	16.2074	Intron (NM_005686, Intron 1 of 13)	10940	9580	SOX13	SRY-box transcription factor 13	protein-coding
3.97611	chr7	141401146	141402145	9.13423	Promoter-TSS	321	57189	DENND11	DENN domain containing 11	protein-coding
6.92511	chr17	75369957	75370956	16.1913	Intron (NM_001113493, Intron 1 of 10)	1037	10801	SEPTIN9	septin 9	protein-coding
4.60035	chr12	52642559	52643558	16.1913	TTS (NM_005556)	-1826	109729127	KRT7-AS	KRT7 antisense RNA 1	ncRNA
4.83727	chr9	112078416	112079415	16.1833	Intron (NM_019114, Intron 1 of 25)	4329	54566	EPB41L4B	erythrocyte membrane protein band 4.1 like 4B	protein-coding
3.97413	chr4	90228340	90229600	11.3547	Promoter-TSS	-19	285513	GPRIN3	GPRIN family member 3	protein-coding
3.97091	chr15	91415102	91416624	20.9976	Promoter-TSS	-245	5045	FURIN	furin, paired basic amino acid cleaving enzyme	protein-coding
3.96569	chr8	68863645	68864644	4.69259	Promoter-TSS	-137	80243	PREX2	phosphatidylinositol-3,4,5-trisphosphate dependent Rac exchange factor 2	protein-coding
2.08554-2	chr17	7163904	7165684	16.1665	Intron (NM_001185022, Intron 2 of 4)	1003	1366	CLDN7	claudin 7	protein-coding
3.9617	chr12	120805993	120806992	6.62144	Promoter-TSS	475	4440	MSI1	musashi RNA binding protein 1	protein-coding
3.95764	chr11	794086	797253	18.4506	Promoter-TSS	569	79751	SLC25A22	solute carrier family 25 member 22	protein-coding
17.9509	chr15	53077120	53078119	16.1512	Intron (NM_004498, Intron 1 of 1)	-4538	3175	ONECUT1	one cut homeobox 1	protein-coding
3.9496	chr1	41326641	41327640	10.6415	Promoter-TSS	895	163732	CITED4	Cbp/p300 interacting transactivator with Glu/Asp rich carboxy-terminal domain 4	protein-coding
3.02934	chr7	1493899	1494898	16.1378	Intron (NM_182924, Intron 1 of 16)	4708	79778	MICALL2	MICAL like 2	protein-coding
2.43219	chr2	97533359	97535136	16.1124	Intron (NM_017789, Intron 1 of 14)	1570	54910	SEMA4C	semaphorin 4C	protein-coding
2.78146	chr1	19333556	19335213	16.1067	Intergenic	-51214	126917	IFFO2	intermediate filament family orphan 2	protein-coding
2.48475	chr17	17641450	17642449	16.0976	Intron (NM_030665, Intron 2 of 5)	27667	100861516	RAI1-AS1	RAI1 antisense RNA 1	ncRNA
3.94763	chr1	11713469	11714468	12.0021	Promoter-TSS	-496	93611	FBXO44	F-box protein 44	protein-coding
2.72693	chr2	46770091	46771261	16.0867	Promoter-TSS	-960
3.90381	chr2	219137220	219138219	16.0852	TTS (NM_001077399)	2477	25953	PNKD	PNKD metallo-beta-lactamase domain containing	protein-coding
7.1924	chr9	131678220	131679316	16.0833	3' UTR (NM_001127244, Exon 4 of 4)	-4493	254295	PHYHD1	phytanoyl-CoA dioxygenase domain containing 1	protein-coding
3.93595	chr17	8055358	8056357	18.3466	Promoter-TSS	-135	5187	PER1	period circadian regulator 1	protein-coding
3.92985	chr10	7708386	7710333	4.93259	Promoter-TSS	-398	80760	ITIH5	inter-alpha-trypsin inhibitor heavy chain 5	protein-coding
3.92593	chr16	19894808	19895807	11.24	Promoter-TSS	863	51704	GPRC5B	G protein-coupled receptor class C group 5 member B	protein-coding
4.58554	chr8	49730916	49732432	16.0554	Intergenic	-83804	79645	EFCAB1	EF-hand calcium binding domain 1	protein-coding
2.4222	chr7	55087139	55088519	16.0514	Intron (NM_001346941, Intron 1 of 21)	1104	1956	EGFR	epidermal growth factor receptor	protein-coding
2.48959	chr7	65235149	65236179	16.0404	Promoter-TSS	133	441242	LOC441242	uncharacterized LOC441242	ncRNA
3.924	chr11	115373426	115374947	5.92737	Promoter-TSS	947	23705	CADM1	cell adhesion molecule 1	protein-coding
2.30212	chr7	73894201	73895200	16.0255	Intron (NM_016328, Intron 1 of 26)	26464	9569	GTF2IRD1	GTF2I repeat domain containing 1	protein-coding
2.02897	chr12	122500896	122503403	16.0233	Promoter-TSS	953	100506691	LOC100506691	uncharacterized LOC100506691	ncRNA
3.92218	chr7	94023742	94024741	5.5309	Promoter-TSS	368	1278	COL1A2	collagen type I alpha 2 chain	protein-coding
2.47766-2	chr9	139843909	139845574	16.0209	Intergenic	-1984	286256	LCN12	lipocalin 12	protein-coding
6.88379	chr10	93350400	93351399	16.0196	Intron (NR_024467, Intron 1 of 4)	20318	100188947	HECTD2-AS1	HECTD2 antisense RNA 1	ncRNA
8.57188	chr4	129511663	129512662	16.016	Intergenic	162991	100507487	LINC02615	long intergenic non-protein coding RNA 2615	ncRNA
3.37507	chr7	42927713	42928877	16.008	Intergenic	23147	79020	C7orf25	chromosome 7 open reading frame 25	protein-coding
2.63925-2	chr11	94883843	94885243	16.0022	Promoter-TSS	840	101929295	LOC101929295	uncharacterized LOC101929295	ncRNA
3.43621	chr20	34681178	34682177	15.9958	Intron (NM_001258329, Intron 1 of 22)	1045	2036	EPB41L1	erythrocyte membrane protein band 4.1 like 1	protein-coding
4.90735	chr17	164096	166683	15.9872	Intron (NM_001190411, Intron 4 of 8)	-15921	100506388	LOC100506388	uncharacterized LOC100506388	protein-coding
3.91792	chr1	202611771	202612770	3.91058	Promoter-TSS	311	127833	SYT2	synaptotagmin 2	protein-coding
2.77547	chr5	176728290	176730012	15.967	Exon (NM_130781, Exon 7 of 9)	1569	53917	RAB24	RAB24, member RAS oncogene family	protein-coding
2.05841	chr10	24753551	24755325	15.9657	Intron (NM_001321681, Intron 1 of 13)	-1022	56243	KIAA1217	KIAA1217	protein-coding
3.91445	chr14	75895035	75896034	9.71588	Promoter-TSS	474	122953	JDP2	Jun dimerization protein 2	protein-coding
2.24712	chr17	55967654	55968653	15.9613	Intron (NM_001271875, Intron 1 of 10)	12597	404093	CUEDC1	CUE domain containing 1	protein-coding
3.61383	chr2	43151734	43152733	15.9586	Intergenic	114449	102723854	LINC01819	long intergenic non-protein coding RNA 1819	ncRNA
2.16427	chr1	17885964	17888384	15.9385	Intron (NR_137287, Intron 1 of 29)	-19874	55160	ARHGEF10L	Rho guanine nucleotide exchange factor 10 like	protein-coding
3.90925	chr3	160822369	160823368	10.2506	Promoter-TSS	-185	8706	B3GALNT1	beta-1,3-N-acetylgalactosaminyltransferase 1 (globoside blood group)	protein-coding
5.48971	chr17	57447809	57449310	15.9191	Intron (NM_001005404, Intron 2 of 4)	5115	100616204	MIR4729	microRNA 4729	ncRNA
3.90405	chr11	704788	706042	22.5022	Promoter-TSS	-816	64787	EPS8L2	EPS8 like 2	protein-coding
4.24067	chr1	21965248	21966247	15.9034	Intron (NM_001350525, Intron 4 of 27)	12644	5909	RAP1GAP	RAP1 GTPase activating protein	protein-coding
3.89948	chr3	186078624	186079623	2.08306	Promoter-TSS	900	1608	DGKG	diacylglycerol kinase gamma	protein-coding
3.8985	chr22	42470051	42471050	13.5328	Promoter-TSS	298	150368	PHETA2	PH domain containing endocytic trafficking adaptor 2	protein-coding
4.21575	chr6	13709947	13711594	15.8947	Intron (NM_005493, Intron 1 of 13)	1297	10048	RANBP9	RAN binding protein 9	protein-coding
2.87359	chr12	117529795	117530934	15.8925	Intron (NM_017899, Intron 1 of 7)	6857	54997	TESC	tescalcin	protein-coding
2.90897	chr8	86839046	86840045	15.8809	Promoter-TSS	626	100288527	REXO1L2P	REXO1 like 2, pseudogene	pseudo
2.18602	chr8	86827337	86828421	15.8698	Intergenic	-12089	100288527	REXO1L2P	REXO1 like 2, pseudogene	pseudo
2.95272	chr8	52885713	52886728	15.8692	Intergenic	-74474	115294	PCMTD1	protein-L-isoaspartate (D-aspartate) O-methyltransferase domain containing 1	protein-coding
3.89718	chr8	124552302	124553301	7.9714	Promoter-TSS	645	114907	FBXO32	F-box protein 32	protein-coding
3.89615	chr1	26126685	26127684	8.46744	Promoter-TSS	500	57190	SELENON	selenoprotein N	protein-coding
2.05787	chr10	88159465	88161426	15.8618	Intergenic	-33893	2894	GRID1	glutamate ionotropic receptor delta type subunit 1	protein-coding
3.8939	chr17	33701008	33702007	7.05989	Promoter-TSS	-867	91607	SLFN11	schlafen family member 11	protein-coding
3.89136	chr17	61918668	61919667	16.2676	Promoter-TSS	659	6603	SMARCD2	SWI/SNF related, matrix associated, actin dependent regulator of chromatin, subfamily d, member 2	protein-coding
6.44053	chr5	172287431	172288430	15.8499	Intron (NM_001031711, Intron 1 of 9)	26676	57222	ERGIC1	endoplasmic reticulum-golgi intermediate compartment 1	protein-coding
5.5078	chr3	53195804	53197669	15.845	Intron (NM_001316327, Intron 1 of 18)	1213	5580	PRKCD	protein kinase C delta	protein-coding
3.88862	chr8	38645065	38646064	11.4476	Promoter-TSS	-60	6867	TACC1	transforming acidic coiled-coil containing protein 1	protein-coding
3.88569	chr16	126951	127950	11.9939	Promoter-TSS	432	4350	MPG	N-methylpurine DNA glycosylase	protein-coding
3.88232	chr8	126443033	126445819	34.6353	Promoter-TSS	-25	10221	TRIB1	tribbles pseudokinase 1	protein-coding
3.88117	chr9	80645224	80646287	18.5328	Promoter-TSS	972	2776	GNAQ	G protein subunit alpha q	protein-coding
5.08706	chr13	97877915	97878914	15.8299	Intron (NM_207304, Intron 1 of 6)	3827	10150	MBNL2	muscleblind like splicing regulator 2	protein-coding
3.87582	chr5	94619432	94620431	3.20247	Promoter-TSS	348	79772	MCTP1	multiple C2 and transmembrane domain containing 1	protein-coding
5.0099	chr11	67234771	67235904	15.8138	Intron (NR_073412, Intron 2 of 6)	1385	80194	TMEM134	transmembrane protein 134	protein-coding
3.64996	chr20	17854222	17855222	15.8007	Intergenic	88867	692086	SNORD17	small nucleolar RNA, C/D box 17	snoRNA
2.57011	chr19	47731224	47732223	15.7999	Intron (NM_001127240, Intron 1 of 3)	-1447	100422832	MIR3191	microRNA 3191	ncRNA
3.87384	chr8	103135691	103136690	7.21982	Promoter-TSS	372	83988	NCALD	neurocalcin delta	protein-coding
3.8631	chr15	79723225	79725467	5.08557	Promoter-TSS	-512	23251	MINAR1	membrane integral NOTCH2 associated receptor 1	protein-coding
2.73284	chr16	66550606	66551605	15.7939	Exon (NM_004614, Exon 8 of 10)	32920	7084	TK2	thymidine kinase 2	protein-coding
3.85809	chr9	35537878	35539217	10.0867	Promoter-TSS	-82	9853	RUSC2	RUN and SH3 domain containing 2	protein-coding
3.85118	chr16	474603	477200	8.90542	Promoter-TSS	252	9727	RAB11FIP3	RAB11 family interacting protein 3	protein-coding
3.8295	chr19	8673994	8675796	12.0178	Promoter-TSS	705	81794	ADAMTS10	ADAM metallopeptidase with thrombospondin type 1 motif 10	protein-coding
5.81569	chr15	45668228	45669227	15.7698	Intron (NM_001321015, Intron 5 of 11)	2015	2628	GATM	glycine amidinotransferase	protein-coding
3.82937	chr14	77277530	77279544	13.7735	Promoter-TSS	688	23357	ANGEL1	angel homolog 1	protein-coding
3.00291	chr15	31617380	31618379	15.7462	Intergenic	-1159	51621	KLF13	Kruppel like factor 13	protein-coding
5.93967	chr15	31627355	31628354	15.7454	Intron (NM_001302461, Intron 1 of 1)	8816	51621	KLF13	Kruppel like factor 13	protein-coding
3.12768	chr2	46524535	46526827	15.7403	Intron (NM_001430, Intron 1 of 15)	1135	2034	EPAS1	endothelial PAS domain protein 1	protein-coding
3.82558	chr3	138327322	138328508	28.8897	Promoter-TSS	24	55179	FAIM	Fas apoptotic inhibitory molecule	protein-coding
3.82408	chr8	23539320	23540877	4.39294	Promoter-TSS	304	4824	NKX3-1	NK3 homeobox 1	protein-coding
2.98772	chr10	74013925	74015443	15.7177	Intergenic	-18998	54541	DDIT4	DNA damage inducible transcript 4	protein-coding
17.4775	chr9	137230442	137232142	15.7161	Intron (NM_002957, Intron 1 of 9)	12991	6256	RXRA	retinoid X receptor alpha	protein-coding
2.3509	chr6	144605864	144606887	15.7148	Intergenic	-6498	7402	UTRN	utrophin	protein-coding
3.82309	chr18	48086037	48087474	3.65316	Promoter-TSS	298	5596	MAPK4	mitogen-activated protein kinase 4	protein-coding
5.01927	chr8	110598095	110599094	15.7127	Intron (NM_001099746, Intron 2 of 5)	17094	55638	SYBU	syntabulin	protein-coding
5.64332	chr19	3345926	3347193	15.705	Intergenic	-13069	4782	NFIC	nuclear factor I C	protein-coding
2.7987	chr3	66022742	66024106	15.6987	Intron (NM_001033057, Intron 1 of 22)	1169	9223	MAGI1	membrane associated guanylate kinase, WW and PDZ domain containing 1	protein-coding
3.34955	chr15	23207659	23209111	15.6928	Promoter-TSS	-28	339005	WHAMMP3	WAS protein homolog associated with actin, golgi membranes and microtubules pseudogene 3	pseudo
3.81464	chr20	36888386	36889385	7.44793	Promoter-TSS	252	85449	KIAA1755	KIAA1755	protein-coding
2.43633	chr16	29301222	29303153	15.6882	Intergenic	-11421	440352	SNX29P2	sorting nexin 29 pseudogene 2	pseudo
3.81402	chr1	104159600	104160599	5.13893	Promoter-TSS	145	279	AMY2A	amylase alpha 2A (pancreatic)	protein-coding
3.81076	chr7	1066757	1068396	17.3197	Promoter-TSS	429	84310	C7orf50	chromosome 7 open reading frame 50	protein-coding
2.87022	chr4	142253564	142255020	15.6732	Promoter-TSS	-521	100507639	LINC02432	long intergenic non-protein coding RNA 2432	ncRNA
3.80985	chr20	13200934	13202246	7.92089	Promoter-TSS	-331	140862	ISM1	isthmin 1	protein-coding
3.80837	chr18	6729072	6730463	9.31192	Promoter-TSS	52	79822	ARHGAP28	Rho GTPase activating protein 28	protein-coding
5.13776	chr5	139022764	139023763	15.6664	Intergenic	-3621	51523	CXXC5	CXXC finger protein 5	protein-coding
3.80803	chr21	15588315	15589314	2.61687	Promoter-TSS	336	54033	RBM11	RNA binding motif protein 11	protein-coding
3.80792	chr3	48539716	48541892	9.77597	Promoter-TSS	679	51246	SHISA5	shisa family member 5	protein-coding
4.31477	chr19	19574376	19575375	15.6551	Intron (NM_001300946, Intron 2 of 12)	29003	693225	MIR640	microRNA 640	ncRNA
2.93448	chr10	81957545	81958544	15.6456	Intron (NM_001278408, Intron 1 of 16)	6203	311	ANXA11	annexin A11	protein-coding
3.80573	chr18	7117210	7118209	3.36617	Promoter-TSS	87	284217	LAMA1	laminin subunit alpha 1	protein-coding
3.36978	chr14	65696024	65697023	15.637	Intergenic	-7458	100128233	LINC02324	long intergenic non-protein coding RNA 2324	ncRNA
2.15793	chr5	179222442	179224041	15.6312	Intron (NM_145867, Intron 4 of 4)	2105	100302156	MIR1229	microRNA 1229	ncRNA
4.51804	chr19	39155284	39156283	15.627	Intron (NM_001322033, Intron 1 of 20)	17494	81	ACTN4	actinin alpha 4	protein-coding
3.80523	chr2	137522334	137523333	5.3228	Promoter-TSS	-282	80731	THSD7B	thrombospondin type 1 domain containing 7B	protein-coding
3.62571	chr7	130012998	130014584	15.6154	Intergenic	-6544	1357	CPA1	carboxypeptidase A1	protein-coding
5.19016	chr1	9302230	9303229	15.615	Intron (NM_001282587, Intron 1 of 4)	2823	9563	H6PD	hexose-6-phosphate dehydrogenase/glucose 1-dehydrogenase	protein-coding
3.79895	chr4	965788	967319	6.914	Promoter-TSS	804	1609	DGKQ	diacylglycerol kinase theta	protein-coding
3.67857	chr16	68267994	68269566	15.6012	Intron (NM_024939, Intron 2 of 14)	1250	80004	ESRP2	epithelial splicing regulatory protein 2	protein-coding
3.79679	chr12	123753599	123754598	12.5985	Promoter-TSS	732	8099	CDK2AP1	cyclin dependent kinase 2 associated protein 1	protein-coding
5.27695	chr14	96734859	96736225	15.5972	Intergenic	12995	623	BDKRB1	bradykinin receptor B1	protein-coding
2.93664	chr14	65878150	65880574	15.5968	Promoter-TSS	-27	645431	FUT8-AS1	FUT8 antisense RNA 1	ncRNA
2.15809	chr9	124050715	124051714	15.5925	Intron (NM_001258030, Intron 1 of 16)	2387	2934	GSN	gelsolin	protein-coding
4.20923	chr7	47524222	47526061	15.5892	Intron (NM_022748, Intron 3 of 30)	-20740	109623468	SNORD151	small nucleolar RNA, C/D box 151	snoRNA
3.79114	chr1	43750920	43752532	11.6394	Promoter-TSS	-474	149466	C1orf210	chromosome 1 open reading frame 210	protein-coding
3.79089	chr8	59571394	59572699	33.0658	Promoter-TSS	-80	8439	NSMAF	neutral sphingomyelinase activation associated factor	protein-coding
5.48286	chr1	68695660	68697325	15.5633	Intron (NM_024911, Intron 1 of 11)	1714	79971	WLS	Wnt ligand secretion mediator	protein-coding
4.68475	chr2	85672575	85673764	15.5572	Intergenic	27115	284948	SH2D6	SH2 domain containing 6	protein-coding
11.3772	chr2	218866426	218867722	15.5553	Intergenic	23644	105373878	LOC105373878	uncharacterized LOC105373878	ncRNA
3.78695	chr10	14574326	14575325	8.37377	Promoter-TSS	-112	83641	FAM107B	family with sequence similarity 107 member B	protein-coding
2.14654-2	chr9	104247947	104249726	15.5457	Promoter-TSS	-86
4.0815	chr8	97601947	97602972	15.545	Intron (NM_002998, Intron 1 of 4)	-55011	10404	CPQ	carboxypeptidase Q	protein-coding
8.5016	chr5	16505774	16507270	15.5449	Intron (NM_001034850, Intron 3 of 8)	2585	54463	RETREG1	reticulophagy regulator 1	protein-coding
3.78251	chr1	236849186	236850185	3.22232	Promoter-TSS	-69	88	ACTN2	actinin alpha 2	protein-coding
4.57871	chr8	17531509	17532988	15.5319	Intron (NR_156437, Intron 7 of 13)	1762	57509	MTUS1	microtubule associated scaffold protein 1	protein-coding
3.78177	chr8	95960357	95962763	20.9254	Promoter-TSS	46	94241	TP53INP1	tumor protein p53 inducible nuclear protein 1	protein-coding
3.77922	chr12	6483423	6484422	18.1933	Promoter-TSS	-404	4055	LTBR	lymphotoxin beta receptor	protein-coding
9.03298	chr9	132260468	132261467	15.515	Intron (NR_038955, Intron 2 of 4)	10028	100506190	LINC00963	long intergenic non-protein coding RNA 963	ncRNA
3.77619	chr22	50219436	50220435	10.5172	Promoter-TSS	-387	23774	BRD1	bromodomain containing 1	protein-coding
3.77338	chr20	4802921	4803920	5.85871	Promoter-TSS	834	9770	RASSF2	Ras association domain family member 2	protein-coding
6.67196	chr11	75051296	75052295	15.4982	Intron (NM_004041, Intron 1 of 15)	-5565	442900	MIR326	microRNA 326	ncRNA
3.77196	chr22	50944556	50946095	12.5495	Promoter-TSS	806	91289	LMF2	lipase maturation factor 2	protein-coding
3.76755	chr11	133938944	133940068	6.82019	Promoter-TSS	539	83700	JAM3	junctional adhesion molecule 3	protein-coding
3.76679	chr5	139047756	139048755	15.4844	Intron (NM_001317203, Intron 2 of 3)	-6773	51523	CXXC5	CXXC finger protein 5	protein-coding
3.76668	chr10	18428924	18430627	5.6017	Promoter-TSS	422	783	CACNB2	calcium voltage-gated channel auxiliary subunit beta 2	protein-coding
3.75828	chr10	52750147	52752036	8.0577	Promoter-TSS	443	5592	PRKG1	protein kinase cGMP-dependent 1	protein-coding
3.75789	chr19	57106229	57107228	7.92641	Promoter-TSS	58	58491	ZNF71	zinc finger protein 71	protein-coding
2.56816	chr7	75947035	75948598	15.4694	Intergenic	15826	3315	HSPB1	heat shock protein family B (small) member 1	protein-coding
2.15831	chr2	47213381	47214380	15.4685	Intron (NM_020458, Intron 5 of 19)	-44886	90411	MCFD2	multiple coagulation factor deficiency 2	protein-coding
3.75602	chr6	170598709	170599708	7.85957	Promoter-TSS	-583	84498	FAM120B	family with sequence similarity 120B	protein-coding
3.75488	chr5	150536469	150537923	8.88396	Promoter-TSS	144	309	ANXA6	annexin A6	protein-coding
3.75252	chr19	58608935	58609934	6.01834	Promoter-TSS	164	65982	ZSCAN18	zinc finger and SCAN domain containing 18	protein-coding
4.27598	chr6	100905620	100906619	15.4514	Intron (NM_005068, Intron 1 of 10)	5432	6492	SIM1	SIM bHLH transcription factor 1	protein-coding
3.74605	chr7	151574249	151575248	9.97259	Promoter-TSS	-548	51422	PRKAG2	protein kinase AMP-activated non-catalytic subunit gamma 2	protein-coding
9.51666	chr16	27219584	27220909	15.4467	Intron (NM_001145348, Intron 1 of 7)	4950	79831	KDM8	lysine demethylase 8	protein-coding
2.16046	chr5	1129921	1131269	15.4451	Intergenic	-18417	10723	SLC12A7	solute carrier family 12 member 7	protein-coding
4.36843	chr16	4426011	4427010	15.442	Intron (NM_138440, Intron 1 of 1)	4661	114990	VASN	vasorin	protein-coding
3.74282	chr19	12175343	12176342	8.9077	Promoter-TSS	296	284391	ZNF844	zinc finger protein 844	protein-coding
3.44358	chr4	2801562	2803397	15.4256	Intron (NM_001122681, Intron 1 of 12)	7667	6452	SH3BP2	SH3 domain binding protein 2	protein-coding
2.65795	chr7	73475794	73477083	15.4252	Intron (NM_001278914, Intron 24 of 30)	-21696	3984	LIMK1	LIM domain kinase 1	protein-coding
3.88345	chr19	42773699	42775555	15.4208	Intron (NM_001304815, Intron 1 of 20)	1938	23152	CIC	capicua transcriptional repressor	protein-coding
2.31222	chr4	49318444	49319443	15.4187	Intergenic	330284	80157	CWH43	cell wall biogenesis 43 C-terminal homolog	protein-coding
6.43121	chr5	171844980	171846624	15.415	Intron (NM_001308175, Intron 2 of 12)	35725	285590	SH3PXD2B	SH3 and PX domains 2B	protein-coding
2.81611	chr1	111745124	111746329	15.41	Intron (NM_001271833, Intron 1 of 11)	1434	79961	DENND2D	DENN domain containing 2D	protein-coding
2.85368	chr19	10828770	10830024	15.4085	Promoter-TSS	317	693223	MIR638	microRNA 638	ncRNA
2.34078	chr1	22300869	22301868	15.407	Intergenic	-2147	23436	CELA3B	chymotrypsin like elastase 3B	protein-coding
3.40328	chr1	36626245	36627244	15.4063	Intron (NM_018067, Intron 1 of 16)	4983	55700	MAP7D1	MAP7 domain containing 1	protein-coding
3.73996	chr7	79081683	79083646	7.89896	Promoter-TSS	319	9863	MAGI2	membrane associated guanylate kinase, WW and PDZ domain containing 2	protein-coding
2.35634	chr7	36329439	36330438	15.3779	Intron (NM_030636, Intron 6 of 7)	76911	23366	KIAA0895	KIAA0895	protein-coding
3.73632	chr4	52710032	52711031	11.7167	Promoter-TSS	786	23142	DCUN1D4	defective in cullin neddylation 1 domain containing 4	protein-coding
3.73608	chr8	145059767	145061179	23.3744	Promoter-TSS	155	84875	PARP10	poly(ADP-ribose) polymerase family member 10	protein-coding
2.57354	chrX	38662883	38664888	15.3723	Promoter-TSS	-749	100874211	MID1IP1-AS1	MID1IP1 antisense RNA 1	ncRNA
3.73478	chrX	135848970	135850552	3.60604	Promoter-TSS	213	9459	ARHGEF6	Rac/Cdc42 guanine nucleotide exchange factor 6	protein-coding
2.98623	chr16	4377702	4379164	15.3706	Promoter-TSS	-92	101926896	GLIS2-AS1	GLIS2 antisense RNA 1	ncRNA
3.73456	chr16	66784066	66785065	9.14475	Promoter-TSS	947	1783	DYNC1LI2	dynein cytoplasmic 1 light intermediate chain 2	protein-coding
6.85089	chr17	49012406	49013405	15.3588	Intergenic	-67566	10140	TOB1	transducer of ERBB2, 1	protein-coding
4.00753	chr15	28982328	28983359	15.3527	Promoter-TSS	114	440253	WHAMMP2	WAS protein homolog associated with actin, golgi membranes and microtubules pseudogene 2	pseudo
2.18355	chr15	78286219	78287218	15.3508	Promoter-TSS	-151	91450	LOC91450	uncharacterized LOC91450	ncRNA
3.73443	chr17	1010790	1013042	11.9136	Promoter-TSS	426	29	ABR	ABR activator of RhoGEF and GTPase	protein-coding
3.67933	chr9	96339457	96341237	15.3384	Intron (NM_005392, Intron 1 of 21)	1481	5253	PHF2	PHD finger protein 2	protein-coding
2.59101	chr12	133004770	133006544	15.3331	Intergenic	-61080	57666	FBRSL1	fibrosin like 1	protein-coding
6.35328	chr18	19624226	19625225	15.3291	Intergenic	124204	100128893	GATA6-AS1	GATA6 antisense RNA 1 (head to head)	ncRNA
13.7773	chr2	241626631	241627630	15.3236	Non-coding (NR_149021, Exon 1 of 3)	1379	285191	LOC285191	uncharacterized LOC285191	ncRNA
3.73291	chr7	149412438	149413437	7.44279	Promoter-TSS	835	84626	KRBA1	KRAB-A domain containing 1	protein-coding
3.72782	chr7	37487683	37488682	5.71344	Promoter-TSS	373	9844	ELMO1	engulfment and cell motility 1	protein-coding
3.72746	chr6	105584185	105585184	5.40079	Promoter-TSS	-141	11149	BVES	blood vessel epicardial substance	protein-coding
6.53062	chr19	56653805	56654804	15.2936	Intron (NM_001253792, Intron 1 of 4)	1648	55311	ZNF444	zinc finger protein 444	protein-coding
3.72413	chr4	103265154	103266737	14.309	Promoter-TSS	403	64116	SLC39A8	solute carrier family 39 member 8	protein-coding
3.48124	chr20	48809871	48811202	15.2887	Intergenic	-1930	101927559	CEBPB-AS1	CEBPB antisense RNA 1	ncRNA
3.72162	chr17	7461126	7462125	13.385	Promoter-TSS	16	8741	TNFSF13	TNF superfamily member 13	protein-coding
3.45392	chr10	80916891	80917890	15.2864	Intron (NM_020338, Intron 3 of 24)	88667	57178	ZMIZ1	zinc finger MIZ-type containing 1	protein-coding
2.19362	chr19	46011258	46012523	15.2861	Intron (NM_003370, Intron 1 of 12)	1153	7408	VASP	vasodilator stimulated phosphoprotein	protein-coding
3.72019	chr15	56035015	56036014	7.50756	Promoter-TSS	-164	283659	PRTG	protogenin	protein-coding
3.71831	chr20	50158057	50159255	8.15989	Promoter-TSS	602	4773	NFATC2	nuclear factor of activated T cells 2	protein-coding
2.02842	chr17	62223509	62225068	15.2789	Promoter-TSS	589	677842	SNORA50C	small nucleolar RNA, H/ACA box 50C	snoRNA
3.01819	chr2	91743713	91744731	15.2789	Intergenic	103753	654342	LSP1P4	LSP1 pseudogene 4	pseudo
6.0501	chr2	113924445	113925590	15.2759	Intergenic	-6531	23550	PSD4	pleckstrin and Sec7 domain containing 4	protein-coding
3.71637	chr3	125899009	125900008	15.2858	Promoter-TSS	-79	10840	ALDH1L1	aldehyde dehydrogenase 1 family member L1	protein-coding
8.0687	chr17	36886777	36888492	15.2664	Exon (NM_001136498, Exon 3 of 4)	1040	284106	CISD3	CDGSH iron sulfur domain 3	protein-coding
8.24418	chr16	75238239	75241418	15.2664	Exon (NM_001025200, Exon 3 of 7)	1231	440387	CTRB2	chymotrypsinogen B2	protein-coding
3.71571	chr2	165696762	165699134	25.26	Promoter-TSS	-6	22837	COBLL1	cordon-bleu WH2 repeat protein like 1	protein-coding
5.31932	chr17	16921651	16922668	15.2625	Intergenic	-23612	23164	MPRIP	myosin phosphatase Rho interacting protein	protein-coding
2.00369	chr11	1092452	1093469	15.2488	Exon (NM_002457, Exon 31 of 50)	18085	4583	MUC2	mucin 2, oligomeric mucus/gel-forming	protein-coding
3.7128	chr5	131593226	131594696	15.4811	Promoter-TSS	572	8572	PDLIM4	PDZ and LIM domain 4	protein-coding
3.71073	chr19	50015567	50017307	8.07785	Promoter-TSS	-86	2217	FCGRT	Fc fragment of IgG receptor and transporter	protein-coding
3.35152	chr19	10859266	10860265	15.2218	Intron (NM_001005361, Intron 1 of 20)	30685	693223	MIR638	microRNA 638	ncRNA
3.71062	chr1	182358909	182361941	19.2126	Promoter-TSS	114	2752	GLUL	glutamate-ammonia ligase	protein-coding
9.48804	chr9	136843518	136844517	15.2158	Intron (NM_001134398, Intron 1 of 29)	13429	7410	VAV2	vav guanine nucleotide exchange factor 2	protein-coding
3.70804	chr3	159943020	159944873	5.95762	Promoter-TSS	523	401097	C3orf80	chromosome 3 open reading frame 80	protein-coding
5.19165	chr4	87860341	87861340	15.2102	Intron (NM_001166693, Intron 1 of 20)	4686	4299	AFF1	AF4/FMR2 family member 1	protein-coding
4.46182	chr19	7211271	7212471	15.2092	Intron (NM_000208, Intron 2 of 21)	82554	3643	INSR	insulin receptor	protein-coding
3.70401	chr1	154473858	154474857	5.36891	Promoter-TSS	-338	126668	TDRD10	tudor domain containing 10	protein-coding
3.34753	chr17	43249461	43250601	15.2043	Intergenic	-1179	105371795	LOC105371795	uncharacterized LOC105371795	ncRNA
2.40647	chr11	10679740	10680924	15.1979	Intron (NM_001206880, Intron 1 of 19)	-6484	10335	MRVI1	murine retrovirus integration site 1 homolog	protein-coding
2.26517	chr10	35102435	35103839	15.1857	Intron (NM_001184791, Intron 1 of 20)	1087	56288	PARD3	par-3 family cell polarity regulator	protein-coding
3.77504	chr15	63891513	63892512	15.1849	3' UTR (NM_001367808, Exon 2 of 2)	1014	100130855	USP3-AS1	USP3 antisense RNA 1	ncRNA
3.7034	chr13	96204480	96206407	12.6342	Promoter-TSS	469	9071	CLDN10	claudin 10	protein-coding
3.73862	chr20	62485372	62486371	15.1644	Intergenic	-6695	140701	ABHD16B	abhydrolase domain containing 16B	protein-coding
3.70275	chr21	30448674	30450188	14.9046	Promoter-TSS	-4	56911	MAP3K7CL	MAP3K7 C-terminal like	protein-coding
5.96602	chr8	110592944	110593943	15.1522	Intron (NM_001363032, Intron 2 of 4)	22245	55638	SYBU	syntabulin	protein-coding
4.19061	chr16	4366667	4367666	15.1481	Intron (NM_001318918, Intron 1 of 7)	2404	84662	GLIS2	GLIS family zinc finger 2	protein-coding
3.70037	chr3	46504413	46505412	5.97038	Promoter-TSS	232	4057	LTF	lactotransferrin	protein-coding
3.69823	chr18	31157259	31159417	8.96495	Promoter-TSS	155	80816	ASXL3	ASXL transcriptional regulator 3	protein-coding
3.69773	chr1	231762682	231763681	8.69322	Promoter-TSS	620	27185	DISC1	DISC1 scaffold protein	protein-coding
3.69533	chr16	31482281	31483280	6.72312	Promoter-TSS	-693	7041	TGFB1I1	transforming growth factor beta 1 induced transcript 1	protein-coding
2.05984	chr7	102232697	102233696	15.1367	Intron (NM_001277335, Intron 15 of 19).2	-20128	548644	POLR2J3	RNA polymerase II subunit J3	protein-coding
3.11658	chr8	30504884	30506354	15.1296	Intron (NM_001348353, Intron 2 of 6)	9516	2961	GTF2E2	general transcription factor IIE subunit 2	protein-coding
2.01189	chr12	26275567	26276566	15.1283	Exon (NM_030762, Exon 5 of 5)	1904	79365	BHLHE41	basic helix-loop-helix family member e41	protein-coding
5.57046	chr7	151572107	151574188	15.1277	Promoter-TSS	-980	100505483	PRKAG2-AS1	PRKAG2 antisense RNA 1	ncRNA
5.97515	chr10	105272647	105273646	15.1241	Intron (NR_120676, Intron 2 of 2)	4053	102724341	NEURL1-AS1	NEURL1 antisense RNA 1	ncRNA
3.69342	chr2	219154744	219155743	27.0926	Promoter-TSS	-518	64114	TMBIM1	transmembrane BAX inhibitor motif containing 1	protein-coding
3.69125	chr8	22785257	22786256	5.50183	Promoter-TSS	-329	157310	PEBP4	phosphatidylethanolamine binding protein 4	protein-coding
3.68931	chr14	61746999	61748048	21.682	Promoter-TSS	533	161291	TMEM30B	transmembrane protein 30B	protein-coding
3.68864	chr18	7566499	7569070	11.4881	Promoter-TSS	470	5797	PTPRM	protein tyrosine phosphatase receptor type M	protein-coding
2.03403	chr19	11253148	11254147	15.1067	Intergenic	12811	147841	SPC24	SPC24 component of NDC80 kinetochore complex	protein-coding
3.68393	chr14	105992938	105994815	7.82238	Promoter-TSS	434	80757	TMEM121	transmembrane protein 121	protein-coding
3.68285	chr3	39851216	39852215	3.80139	Promoter-TSS	564	25924	MYRIP	myosin VIIA and Rab interacting protein	protein-coding
3.68097	chr12	54811640	54813504	16.4871	Promoter-TSS	478	3678	ITGA5	integrin subunit alpha 5	protein-coding
2.5532	chr10	104180877	104183072	15.0944	Exon (NM_024326, Exon 3 of 4)	-2283	5662	PSD	pleckstrin and Sec7 domain containing	protein-coding
3.57885	chr6	7050915	7052609	15.0901	Intergenic	-56214	6239	RREB1	ras responsive element binding protein 1	protein-coding
6.47554	chr19	1872921	1873967	15.0863	Intergenic	-9866	83855	KLF16	Kruppel like factor 16	protein-coding
3.67921	chr15	48936782	48937781	7.06557	Promoter-TSS	704	2200	FBN1	fibrillin 1	protein-coding
2.80201	chr14	69443989	69445770	15.0771	Intron (NM_001130005, Intron 1 of 20)	1140	87	ACTN1	actinin alpha 1	protein-coding
3.67763	chr12	26348682	26349855	13.1758	Promoter-TSS	762	8082	SSPN	sarcospan	protein-coding
2.02771	chr1	248571317	248572631	15.0686	Intergenic	2678	26696	OR2T1	olfactory receptor family 2 subfamily T member 1	protein-coding
3.67717	chr8	81397814	81400383	20.89	Promoter-TSS	637	65986	ZBTB10	zinc finger and BTB domain containing 10	protein-coding
15.4475	chr19	21768996	21770937	15.0656	Intergenic	-62504	400682	LOC400682	zinc finger protein 100-like	pseudo
3.67692	chr18	56530687	56531686	17.4222	Promoter-TSS	-137	55205	ZNF532	zinc finger protein 532	protein-coding
2.63967	chr1	202003632	202004631	15.0606	Intergenic	24416	1999	ELF3	E74 like ETS transcription factor 3	protein-coding
4.46398	chr17	2906741	2908174	15.0591	Intron (NM_001100398, Intron 13 of 23)	-38268	101927911	LOC101927911	uncharacterized LOC101927911	ncRNA
3.67645	chr16	67563121	67565026	15.8958	Promoter-TSS	781	79567	RIPOR1	RHO family interacting cell polarization regulator 1	protein-coding
2.5122	chr11	45201975	45202974	15.0433	Intron (NM_001256696, Intron 1 of 6)	33580	56981	PRDM11	PR/SET domain 11	protein-coding
3.67442	chr20	62711568	62712567	7.92231	Promoter-TSS	632	4987	OPRL1	opioid related nociceptin receptor 1	protein-coding
2.77062	chr13	28527512	28529215	15.0332	Promoter-TSS	700	100132234	LINC00543	long intergenic non-protein coding RNA 543	ncRNA
3.3071	chr3	47021684	47022683	15.0263	Intron (NM_015175, Intron 1 of 53)	1010	23218	NBEAL2	neurobeachin like 2	protein-coding
2.33501-2	chr8	38793807	38795041	15.024	Intron (NM_021623, Intron 3 of 12)	35560	59339	PLEKHA2	pleckstrin homology domain containing A2	protein-coding
2.30113	chr1	22230807	22231867	15.0181	Intron (NM_005529, Intron 1 of 96)	32466	3339	HSPG2	heparan sulfate proteoglycan 2	protein-coding
3.67291	chr19	57018765	57019808	9.47888	Promoter-TSS	62	57573	ZNF471	zinc finger protein 471	protein-coding
3.6711	chr1	226068965	226070742	26.7819	Promoter-TSS	227	9725	TMEM63A	transmembrane protein 63A	protein-coding
4.66296	chr17	70497585	70498584	14.9998	Intron (NR_137281, Intron 1 of 4)	90859	100499467	LINC00673	long intergenic non-protein coding RNA 673	ncRNA
10.3081	chr19	46379677	46380676	14.994	Intergenic	9223	26145	IRF2BP1	interferon regulatory factor 2 binding protein 1	protein-coding
3.66814	chr10	116392233	116393232	9.16488	Promoter-TSS	-576	3983	ABLIM1	actin binding LIM protein 1	protein-coding
7.13237	chr9	124526339	124527701	14.9806	Intron (NM_032552, Intron 8 of 16)	21956	153090	DAB2IP	DAB2 interacting protein	protein-coding
2.36785	chr12	124922936	124924383	14.9752	Intron (NM_001206654, Intron 9 of 47)	-101871	102466204	MIR6880	microRNA 6880	ncRNA
3.6671	chr22	20307533	20308882	10.3063	Promoter-TSS	-624	85359	DGCR6L	DiGeorge syndrome critical region gene 6 like	protein-coding
6.24827	chr2	24540223	24541222	14.9735	Intron (NM_001348183, Intron 2 of 28)	42683	50618	ITSN2	intersectin 2	protein-coding
3.6669	chr5	154229547	154230546	4.838	Promoter-TSS	117	10826	FAXDC2	fatty acid hydroxylase domain containing 2	protein-coding
3.74614	chr2	14774577	14775705	14.969	Non-coding (NR_144632, Exon 2 of 5)	2300	151354	LRATD1	LRAT domain containing 1	protein-coding
3.66664	chr7	142456745	142457744	12.9289	Promoter-TSS	-79	5644	PRSS1	serine protease 1	protein-coding
2.90052	chr19	47732341	47733340	14.9654	Intron (NM_001127240, Intron 1 of 3)	1616	27113	BBC3	BCL2 binding component 3	protein-coding
13.7033	chr15	62443574	62444573	14.9613	Intergenic	13411	388125	C2CD4B	C2 calcium dependent domain containing 4B	protein-coding
4.39207	chr1	110752205	110753204	14.9599	Promoter-TSS	-95	100873974	LINC02586	long intergenic non-protein coding RNA 2586	ncRNA
3.66624	chr9	72658669	72659668	5.57122	Promoter-TSS	404	256691	MAMDC2	MAM domain containing 2	protein-coding
3.66432	chr15	23931329	23932328	3.79871	Promoter-TSS	624	4692	NDN	necdin, MAGE family member	protein-coding
9.33033	chr3	63961286	63962285	14.9321	Intron (NM_001128149, Intron 1 of 8)	8315	6314	ATXN7	ataxin 7	protein-coding
3.23448	chr17	43248067	43249424	14.9246	Promoter-TSS	107	105371795	LOC105371795	uncharacterized LOC105371795	ncRNA
2.3447	chr15	85176314	85177717	14.9195	Intron (NR_003654, Intron 1 of 3)	2324	54581	SCAND2P	SCAN domain containing 2 pseudogene	pseudo
3.6635	chr20	4795019	4796018	5.83856	Promoter-TSS	251	9770	RASSF2	Ras association domain family member 2	protein-coding
3.65815	chr15	42186546	42187545	10.143	Promoter-TSS	-794	51332	SPTBN5	spectrin beta, non-erythrocytic 5	protein-coding
5.47077	chr20	30251838	30253201	14.9129	Non-coding (NR_134257, Exon 3 of 3)	26804	84701	COX4I2	cytochrome c oxidase subunit 4I2	protein-coding
2.51016	chr11	2933445	2934444	14.9068	Intron (NM_001315501, Intron 5 of 10)	-9139	5003	SLC22A18AS	solute carrier family 22 member 18 antisense	protein-coding
3.65623	chr16	29689904	29690903	6.49853	Promoter-TSS	74	23475	QPRT	quinolinate phosphoribosyltransferase	protein-coding
3.65446	chr10	11207211	11208210	5.72831	Promoter-TSS	717	10659	CELF2	CUGBP Elav-like family member 2	protein-coding
2.85963	chr7	542963	544690	14.9027	Intron (NM_033023, Intron 4 of 5)	15655	5154	PDGFA	platelet derived growth factor subunit A	protein-coding
3.65347	chr13	29292309	29293861	10.2385	Promoter-TSS	22	283537	SLC46A3	solute carrier family 46 member 3	protein-coding
3.65345	chr10	33623646	33624645	16.4392	Promoter-TSS	-312	8829	NRP1	neuropilin 1	protein-coding
9.83462	chr19	21786165	21787188	14.8926	Intergenic	-45794	400682	LOC400682	zinc finger protein 100-like	pseudo
2.74948	chr11	33716525	33717524	14.8912	Intergenic	5262	100131378	C11orf91	chromosome 11 open reading frame 91	protein-coding
5.8139	chr15	83627169	83628168	14.8787	Intergenic	-6196	9455	HOMER2	homer scaffold protein 2	protein-coding
3.64969	chr8	104152549	104153548	4.73265	Promoter-TSS	95	79870	BAALC	BAALC binder of MAP3K1 and KLF4	protein-coding
3.64786	chr11	117185968	117186967	13.8339	Promoter-TSS	505	23621	BACE1	beta-secretase 1	protein-coding
5.66437	chr10	134208634	134209633	14.8692	Intergenic	-1571	170394	PWWP2B	PWWP domain containing 2B	protein-coding
3.6423	chr1	17866527	17867833	11.9122	Promoter-TSS	987	55160	ARHGEF10L	Rho guanine nucleotide exchange factor 10 like	protein-coding
6.53941	chr10	80909318	80910317	14.8573	Intron (NM_020338, Intron 3 of 24)	81094	57178	ZMIZ1	zinc finger MIZ-type containing 1	protein-coding
5.7449	chr6	36965450	36966449	14.8536	Intergenic	-7482	221472	FGD2	FYVE, RhoGEF and PH domain containing 2	protein-coding
3.64096	chr8	6734244	6735553	16.8326	Promoter-TSS	560	1672	DEFB1	defensin beta 1	protein-coding
3.63697	chr9	90340373	90341551	11.1861	Promoter-TSS	-72	1514	CTSL	cathepsin L	protein-coding
3.63572	chr1	16009602	16010601	12.725	Promoter-TSS	-714	23207	PLEKHM2	pleckstrin homology and RUN domain containing M2	protein-coding
3.63097	chr4	78740674	78742008	23.1111	Promoter-TSS	82	246175	CNOT6L	CCR4-NOT transcription complex subunit 6 like	protein-coding
2.61576	chr3	87137768	87138992	14.8416	Promoter-TSS	-50	100846978	LINC00506	long intergenic non-protein coding RNA 506	ncRNA
3.62856	chr19	49139498	49140497	16.4545	Promoter-TSS	639	1628	DBP	D-box binding PAR bZIP transcription factor	protein-coding
4.71616	chr16	8957217	8958216	14.8402	Intron (NM_001278260, Intron 1 of 4)	-2049	23589	CARHSP1	calcium regulated heat stable protein 1	protein-coding
12.4758	chr12	72666842	72667841	14.8365	Promoter-TSS	-52	283392	TRHDE-AS1	TRHDE antisense RNA 1	ncRNA
3.03026	chr17	72449657	72450795	14.8329	Intergenic	-12286	11314	CD300A	CD300a molecule	protein-coding
3.62742	chr8	27347992	27349060	15.8408	Promoter-TSS	-134	2053	EPHX2	epoxide hydrolase 2	protein-coding
3.62626	chr8	13423493	13424492	2.18283	Promoter-TSS	-386	157773	C8orf48	chromosome 8 open reading frame 48	protein-coding
2.44076	chr15	31507177	31508176	14.814	Promoter-TSS	-548	102725022	LINC02352	long intergenic non-protein coding RNA 2352	ncRNA
2.53337	chr2	218852583	218853582	14.8126	Intron (NR_135524, Intron 3 of 3)	9652	105373878	LOC105373878	uncharacterized LOC105373878	ncRNA
3.62191	chrX	74493452	74495010	9.27621	Promoter-TSS	311	139596	UPRT	uracil phosphoribosyltransferase homolog	protein-coding
2.82156	chr2	231275902	231277006	14.7902	Intergenic	-4417	6672	SP100	SP100 nuclear antigen	protein-coding
3.86663	chr11	46295279	46296278	14.7859	Intergenic	-3435	90993	CREB3L1	cAMP responsive element binding protein 3 like 1	protein-coding
3.61731	chr13	98794470	98795469	11.3512	Promoter-TSS	126	10160	FARP1	FERM, ARH/RhoGEF and pleckstrin domain protein 1	protein-coding
3.61468	chr8	28243464	28244617	20.9117	Promoter-TSS	-63	55893	ZNF395	zinc finger protein 395	protein-coding
3.61151	chr17	36103895	36105552	27.9001	Promoter-TSS	327	6928	HNF1B	HNF1 homeobox B	protein-coding
3.60602	chr17	8065158	8067272	16.3314	Promoter-TSS	-21	6844	VAMP2	vesicle associated membrane protein 2	protein-coding
3.60232	chr11	57364757	57366429	11.5049	Promoter-TSS	-91	710	SERPING1	serpin family G member 1	protein-coding
3.60078	chr8	38757947	38760238	10.3273	Promoter-TSS	228	59339	PLEKHA2	pleckstrin homology domain containing A2	protein-coding
3.32552	chr1	1282905	1284279	14.7744	Intron (NM_001330311, Intron 1 of 14)	1206	1855	DVL1	dishevelled segment polarity protein 1	protein-coding
3.60072	chr5	178771337	178772336	5.1433	Promoter-TSS	626	9509	ADAMTS2	ADAM metallopeptidase with thrombospondin type 1 motif 2	protein-coding
2.60475	chr22	46431587	46432586	14.7681	Intergenic	8662	100271722	LINC00899	long intergenic non-protein coding RNA 899	ncRNA
5.20824	chr8	125540732	125541731	14.766	Intron (NM_032026, Intron 1 of 11)	10095	83940	TATDN1	TatD DNase domain containing 1	protein-coding
2.53376	chr15	57797707	57798981	14.7658	Intron (NM_032866, Intron 8 of 18)	-85758	145781	GCOM1	GRINL1A complex locus 1	protein-coding
3.59898	chr4	78738771	78740609	23.8118	Promoter-TSS	528	246175	CNOT6L	CCR4-NOT transcription complex subunit 6 like	protein-coding
3.59853	chr14	92980257	92981256	7.39421	Promoter-TSS	631	79890	RIN3	Ras and Rab interactor 3	protein-coding
3.5976	chr3	150804009	150805008	5.09414	Promoter-TSS	-77	116931	MED12L	mediator complex subunit 12L	protein-coding
3.59759	chr14	24504874	24506468	12.6262	Promoter-TSS	17	728635	DHRS4L1	dehydrogenase/reductase 4 like 1	protein-coding
5.93709	chr15	37387667	37388666	14.7494	Intron (NR_051953, Intron 3 of 11)	2731	4212	MEIS2	Meis homeobox 2	protein-coding
3.59621	chr5	38257665	38258664	3.84419	Promoter-TSS	-497	133584	EGFLAM	EGF like, fibronectin type III and laminin G domains	protein-coding
3.2453	chr10	11917668	11918667	14.7461	Intron (NR_038222, Intron 2 of 5)	18542	219731	PROSER2-AS1	PROSER2 antisense RNA 1	ncRNA
3.5932	chr17	74683894	74684893	7.43738	Promoter-TSS	352	439921	MXRA7	matrix remodeling associated 7	protein-coding
5.09334	chr3	128208444	128209615	14.7423	Promoter-TSS	983	101927167	GATA2-AS1	GATA2 antisense RNA 1	ncRNA
2.63412	chr5	133841299	133842298	14.7402	Promoter-TSS	-445	101927934	LINC01843	long intergenic non-protein coding RNA 1843	ncRNA
7.93046	chr15	31651838	31652971	14.7379	Intron (NM_001302461, Intron 1 of 1)	33366	51621	KLF13	Kruppel like factor 13	protein-coding
3.59213	chr6	12957384	12958383	8.25659	Promoter-TSS	165	221692	PHACTR1	phosphatase and actin regulator 1	protein-coding
3.58462	chr14	57856631	57858302	13.6743	Promoter-TSS	162	122830	NAA30	N(alpha)-acetyltransferase 30, NatC catalytic subunit	protein-coding
3.87989	chr2	242823781	242824780	14.7219	Promoter-TSS	766	101927289	LINC01237	long intergenic non-protein coding RNA 1237	ncRNA
5.71469	chr20	31063066	31064065	14.7202	Intron (NM_001256798, Intron 4 of 10)	7728	140688	NOL4L	nucleolar protein 4 like	protein-coding
3.58306	chr8	99076380	99077467	10.4278	Promoter-TSS	127	203111	ERICH5	glutamate rich 5	protein-coding
3.38836	chr17	76878490	76880078	14.7061	Intron (NM_003255, Intron 1 of 4)	19999	100653515	CEP295NL	CEP295 N-terminal like	protein-coding
3.77894	chr11	75294016	75295462	14.7035	Promoter-TSS	498	105369391	LOC105369391	uncharacterized LOC105369391	ncRNA
3.60998	chr10	135524164	135525168	14.7011	Intergenic	-84367	441581	FRG2B	FSHD region gene 2 family member B	protein-coding
3.57923	chr15	84322683	84323682	6.00809	Promoter-TSS	307	57188	ADAMTSL3	ADAMTS like 3	protein-coding
3.5755	chr21	42797674	42799337	7.58797	Promoter-TSS	339	4599	MX1	MX dynamin like GTPase 1	protein-coding
6.08496	chr20	17787022	17788040	14.6824	Intergenic	106938	140836	BANF2	barrier to autointegration factor 2	protein-coding
3.34335	chr8	145726107	145727106	14.6807	Exon (NM_032902, Exon 12 of 13)	-2917	2875	GPT	glutamic--pyruvic transaminase	protein-coding
3.57478	chr1	53097354	53098353	5.05275	Promoter-TSS	-987	348378	SHISAL2A	shisa like 2A	protein-coding
2.09005	chr15	57179215	57180214	14.6707	Non-coding (NR_015419, Exon 4 of 4)	-30574	6938	TCF12	transcription factor 12	protein-coding
2.72274	chr17	45887555	45888919	14.6701	Intron (NM_145798, Intron 16 of 22)	10923	114881	OSBPL7	oxysterol binding protein like 7	protein-coding
2.34931	chr18	46478233	46479671	14.6641	Intergenic	-1871	4092	SMAD7	SMAD family member 7	protein-coding
2.08094	chr15	70390893	70391892	14.6619	Intergenic	-1136	7090	TLE3	TLE family member 3, transcriptional corepressor	protein-coding
4.6683	chr14	75613752	75614751	14.6514	Intron (NM_006827, Intron 3 of 4)	-20500	91754	NEK9	NIMA related kinase 9	protein-coding
5.05372	chr4	129505334	129506333	14.6394	Intergenic	156662	100507487	LINC02615	long intergenic non-protein coding RNA 2615	ncRNA
3.57303	chr17	4901746	4902745	13.6867	Promoter-TSS	1000	10749	KIF1C	kinesin family member 1C	protein-coding
3.57184	chr19	1400158	1401157	12.6624	Promoter-TSS	884	2593	GAMT	guanidinoacetate N-methyltransferase	protein-coding
3.56789	chr13	35515997	35517699	6.21741	Promoter-TSS	424	26960	NBEA	neurobeachin	protein-coding
2.40679	chr3	46027626	46028625	14.6182	Intron (NM_024513, Intron 1 of 17)	9191	79443	FYCO1	FYVE and coiled-coil domain containing 1	protein-coding
3.56527	chr19	45754855	45755854	14.5768	Promoter-TSS	825	57787	MARK4	microtubule affinity regulating kinase 4	protein-coding
3.56406	chr7	90893348	90895738	11.3897	Promoter-TSS	795	8321	FZD1	frizzled class receptor 1	protein-coding
6.9252	chr3	197405839	197406961	14.5998	Intron (NM_001346873, Intron 18 of 21)	-4953	100126321	MIR922	microRNA 922	ncRNA
4.30369	chr11	72431577	72432576	14.5788	Intron (NM_001040118, Intron 3 of 34)	1309	116985	ARAP1	ArfGAP with RhoGAP domain, ankyrin repeat and PH domain 1	protein-coding
2.02405	chr11	65274511	65275648	14.5785	Promoter-TSS	-176	109136579	TALAM1	MALAT1 antisense transcript	ncRNA
3.56242	chr17	27503298	27504297	23.9534	Promoter-TSS	-6	399687	MYO18A	myosin XVIIIA	protein-coding
3.56239	chr1	78353512	78355373	12.3952	Promoter-TSS	242	91624	NEXN	nexilin F-actin binding protein	protein-coding
13.5305	chr21	33246880	33247899	14.5517	Intron (NM_014586, Intron 1 of 10)	2056	30811	HUNK	hormonally up-regulated Neu-associated kinase	protein-coding
3.56025	chr1	205647762	205649820	8.47253	Promoter-TSS	846	85414	SLC45A3	solute carrier family 45 member 3	protein-coding
19.8161	chr21	42863186	42864185	14.5475	Intron (NM_005656, Intron 3 of 13)	16307	7113	TMPRSS2	transmembrane serine protease 2	protein-coding
2.1024	chr8	110655631	110656630	14.5451	Promoter-TSS	-228	100132813	LOC100132813	uncharacterized LOC100132813	ncRNA
3.56001	chr1	12675496	12677161	26.2847	Promoter-TSS	465	9249	DHRS3	dehydrogenase/reductase 3	protein-coding
3.10689	chr4	1721399	1722472	14.5422	Intron (NM_001127266, Intron 1 of 3)	1115	92305	TMEM129	transmembrane protein 129	protein-coding
3.55322	chr9	136149683	136150682	5.2207	Promoter-TSS	435	28	ABO	ABO, alpha 1-3-N-acetylgalactosaminyltransferase and alpha 1-3-galactosyltransferase	protein-coding
3.55004	chr3	148545018	148546017	7.64075	Promoter-TSS	-81	1360	CPB1	carboxypeptidase B1	protein-coding
3.20098	chr7	100074525	100076905	14.5285	5' UTR (NM_001303043, Exon 2 of 5)	1122	81628	TSC22D4	TSC22 domain family member 4	protein-coding
4.3524	chr22	43390057	43391056	14.5249	Intron (NM_001349969, Intron 1 of 11)	20599	11252	PACSIN2	protein kinase C and casein kinase substrate in neurons 2	protein-coding
3.54767	chr14	91281355	91282856	5.17228	Promoter-TSS	656	145567	TTC7B	tetratricopeptide repeat domain 7B	protein-coding
3.36045	chr11	96072935	96074064	14.5153	Intron (NM_032427, Intron 1 of 4)	-1103	100422991	MIR1260B	microRNA 1260b	ncRNA
3.5462	chr7	4168187	4169186	4.68261	Promoter-TSS	-631	221935	SDK1	sidekick cell adhesion molecule 1	protein-coding
3.53802	chr20	24450350	24451349	4.13885	Promoter-TSS	252	79953	SYNDIG1	synapse differentiation inducing 1	protein-coding
2.16224	chr10	82264866	82265912	14.5031	Intron (NM_001351266, Intron 4 of 9)	30309	101929574	LOC101929574	uncharacterized LOC101929574	ncRNA
4.35585	chr17	80840423	80841737	14.4707	Intron (NM_005993, Intron 14 of 38)	-43182	79755	ZNF750	zinc finger protein 750	protein-coding
10.8467	chr17	2806185	2807698	14.4679	Intron (NM_001100398, Intron 2 of 23)	62248	101927911	LOC101927911	uncharacterized LOC101927911	ncRNA
2.93351	chr15	101259135	101260134	14.4636	Intergenic	116840	140460	ASB7	ankyrin repeat and SOCS box containing 7	protein-coding
4.42329	chr3	193987945	193989228	14.4636	Intergenic	-20644	100505920	LINC02036	long intergenic non-protein coding RNA 2036	ncRNA
3.53746	chr14	105885188	105887682	10.3451	Promoter-TSS	271	9112	MTA1	metastasis associated 1	protein-coding
6.61208	chr10	99540760	99542350	14.4556	Intergenic	-9799	6425	SFRP5	secreted frizzled related protein 5	protein-coding
3.53666	chr1	117451802	117453345	10.2448	Promoter-TSS	35	5738	PTGFRN	prostaglandin F2 receptor inhibitor	protein-coding
3.53437	chr15	96876284	96878377	28.286	Promoter-TSS	336	7026	NR2F2	nuclear receptor subfamily 2 group F member 2	protein-coding
3.53266	chr7	6655145	6656144	5.61102	Promoter-TSS	403	54753	ZNF853	zinc finger protein 853	protein-coding
3.52782	chr1	228336729	228337728	11.2839	Promoter-TSS	-403	57165	GJC2	gap junction protein gamma 2	protein-coding
3.57143	chr1	148929899	148931770	14.4188	Promoter-TSS	429	645166	LSP1P5	LSP1 pseudogene 5	pseudo
2.69732	chr4	159747767	159748766	14.4181	Intron (NM_001366843, Intron 2 of 17)	21275	57600	FNIP2	folliculin interacting protein 2	protein-coding
6.65329	chr11	125035962	125037870	14.4139	Intron (NM_022062, Intron 1 of 12)	2269	63876	PKNOX2	PBX/knotted 1 homeobox 2	protein-coding
2.71437	chr3	107149762	107150761	14.4077	Promoter-TSS	484	101929607	LINC01990	long intergenic non-protein coding RNA 1990	ncRNA
3.52738	chr7	108095224	108097136	9.4529	Promoter-TSS	661	4897	NRCAM	neuronal cell adhesion molecule	protein-coding
3.71228	chr11	72491801	72492800	14.4055	5' UTR (NM_006645, Exon 2 of 7)	-2275	100616410	MIR4692	microRNA 4692	ncRNA
3.64123	chr3	38496617	38498020	14.4019	Intron (NM_001106, Intron 1 of 10)	-1007	100128640	ACVR2B-AS1	ACVR2B antisense RNA 1	ncRNA
3.52694	chr9	469707	470742	9.91682	Promoter-TSS	-67	23189	KANK1	KN motif and ankyrin repeat domains 1	protein-coding
2.11659	chr3	13520767	13522393	14.3925	Promoter-TSS	-27	100874101	HDAC11-AS1	HDAC11 antisense RNA 1	ncRNA
3.52117	chr1	21670829	21671899	19.472	Promoter-TSS	633	1889	ECE1	endothelin converting enzyme 1	protein-coding
3.52026	chr14	24562670	24565145	15.3923	Promoter-TSS	387	5106	PCK2	phosphoenolpyruvate carboxykinase 2, mitochondrial	protein-coding
4.85129	chr11	117699310	117700526	14.3825	Intron (NM_001243598, Intron 6 of 9)	-1114	486	FXYD2	FXYD domain containing ion transport regulator 2	protein-coding
3.51628	chr3	3840351	3842966	6.65064	Promoter-TSS	543	57633	LRRN1	leucine rich repeat neuronal 1	protein-coding
3.97267	chr11	117170554	117171657	14.3684	Intron (NM_012104, Intron 1 of 8)	-4816	23621	BACE1	beta-secretase 1	protein-coding
4.96947	chr18	55952103	55953102	14.364	Intron (NM_001144971, Intron 6 of 30)	63799	23327	NEDD4L	NEDD4 like E3 ubiquitin protein ligase	protein-coding
7.49252	chr19	17353996	17354995	14.3595	Intron (NM_005234, Intron 1 of 3)	1656	2063	NR2F6	nuclear receptor subfamily 2 group F member 6	protein-coding
2.00574	chr2	241309039	241310038	14.3568	Intergenic	-65542	2817	GPC1	glypican 1	protein-coding
2.09516	chr2	20379439	20380438	14.3568	Intergenic	44953	6382	SDC1	syndecan 1	protein-coding
3.51337	chr2	219283895	219284894	4.92086	Promoter-TSS	548	7429	VIL1	villin 1	protein-coding
2.43485	chr5	78532688	78534261	14.3477	Exon (NM_152405, Exon 1 of 11)	1520	133746	JMY	junction mediating and regulatory protein, p53 cofactor	protein-coding
2.45826	chr3	58035419	58036418	14.3411	Intron (NM_001164317, Intron 1 of 46)	41769	2317	FLNB	filamin B	protein-coding
5.286	chr15	75075408	75076407	14.3387	Intron (NM_001127190, Intron 2 of 13)	1482	1445	CSK	C-terminal Src kinase	protein-coding
3.51226	chr4	77818525	77819595	12.8096	Promoter-TSS	237	345079	SOWAHB	sosondowah ankyrin repeat domain family member B	protein-coding
2.02607	chr5	32233681	32234680	14.3331	Intron (NM_001040446, Intron 14 of 15)	-59755	64083	GOLPH3	golgi phosphoprotein 3	protein-coding
3.50879	chr6	110678306	110680107	8.93661	Promoter-TSS	269	728464	METTL24	methyltransferase like 24	protein-coding
3.50785	chr2	24232662	24233661	6.20738	Promoter-TSS	206	388931	MFSD2B	major facilitator superfamily domain containing 2B	protein-coding
2.0074	chr17	72977799	72979134	14.3167	Intergenic	-5261	30850	CDR2L	cerebellar degeneration related protein 2 like	protein-coding
3.50782	chr12	58004783	58005782	11.0918	Promoter-TSS	64	115557	ARHGEF25	Rho guanine nucleotide exchange factor 25	protein-coding
3.50681	chr17	9939772	9940771	4.35078	Promoter-TSS	-297	8522	GAS7	growth arrest specific 7	protein-coding
3.50521	chr13	111566242	111568048	21.8313	Promoter-TSS	271	55608	ANKRD10	ankyrin repeat domain 10	protein-coding
4.15346	chr1	117017702	117018701	14.3074	Intron (NR_125973, Intron 1 of 3)	3247	101929023	LINC01762	long intergenic non-protein coding RNA 1762	ncRNA
3.96949	chr4	111116833	111118657	14.3042	Intron (NM_024090, Intron 1 of 3)	2026	79071	ELOVL6	ELOVL fatty acid elongase 6	protein-coding
7.84308	chr12	133264854	133265853	14.3036	Intron (NM_018663, Intron 1 of 4)	1180	5827	PXMP2	peroxisomal membrane protein 2	protein-coding
3.04983	chr1	208135807	208137150	14.3032	Intergenic	-52008	947	CD34	CD34 molecule	protein-coding
2.97683	chr1	84326043	84327151	14.2955	Promoter-TSS	82	101927587	LINC01725	long intergenic non-protein coding RNA 1725	ncRNA
3.92759	chr19	54712994	54714447	14.2943	Intergenic	8994	6203	RPS9	ribosomal protein S9	protein-coding
3.50006	chr13	111366540	111367725	14.5032	Promoter-TSS	-227	3621	ING1	inhibitor of growth family member 1	protein-coding
2.06752	chr1	51442323	51444497	14.2801	Intergenic	7493	1031	CDKN2C	cyclin dependent kinase inhibitor 2C	protein-coding
6.9613	chr13	24743466	24744465	14.2614	Intron (NM_153023, Intron 1 of 11)	7410	100313842	MIR2276	microRNA 2276	ncRNA
2.48547	chr4	77119288	77120287	14.2588	Intron (NM_005506, Intron 1 of 11)	15190	950	SCARB2	scavenger receptor class B member 2	protein-coding
3.4989	chr13	40176867	40177866	7.3718	Promoter-TSS	-36	10186	LHFPL6	LHFPL tetraspan subfamily member 6	protein-coding
3.49829	chr13	76055460	76056789	11.9107	Promoter-TSS	180	9882	TBC1D4	TBC1 domain family member 4	protein-coding
2.3334	chr14	23770037	23771036	14.2445	3' UTR (NM_001276318, Exon 2 of 5)	1532	90673	PPP1R3E	protein phosphatase 1 regulatory subunit 3E	protein-coding
3.48039	chr19	54057191	54058751	6.56602	Promoter-TSS	104	55422	ZNF331	zinc finger protein 331	protein-coding
3.47891	chr3	132756688	132757687	2.85462	Promoter-TSS	55	66000	TMEM108	transmembrane protein 108	protein-coding
7.07075	chr22	43403147	43404146	14.2312	Intron (NM_001349969, Intron 1 of 11)	7509	11252	PACSIN2	protein kinase C and casein kinase substrate in neurons 2	protein-coding
3.19995	chr19	39224919	39226496	14.2256	Intron (NM_144691, Intron 14 of 20)	9407	147968	CAPN12	calpain 12	protein-coding
3.47776	chr11	63303950	63305789	11.423	Promoter-TSS	589	5920	PLAAT4	phospholipase A and acyltransferase 4	protein-coding
2.17706	chr2	114045978	114046977	14.2112	Intergenic	-9979	7849	PAX8	paired box 8	protein-coding
3.47675	chr3	42694241	42695787	15.3471	Promoter-TSS	-175	92999	ZBTB47	zinc finger and BTB domain containing 47	protein-coding
3.47565	chr1	36349047	36350046	7.30455	Promoter-TSS	736	26523	AGO1	argonaute RISC component 1	protein-coding
3.14087	chrX	39967501	39968500	14.2	Intron (NM_001123384, Intron 1 of 13)	-10789	54880	BCOR	BCL6 corepressor	protein-coding
5.69454	chr17	80846567	80848364	14.1994	Intron (NM_005993, Intron 15 of 38)	-49567	79755	ZNF750	zinc finger protein 750	protein-coding
2.41108	chr17	76919475	76920636	14.1969	Intron (NM_003255, Intron 1 of 4)	1414	7077	TIMP2	TIMP metallopeptidase inhibitor 2	protein-coding
3.46905	chr5	95066590	95068270	23.3742	Promoter-TSS	376	83890	SPATA9	spermatogenesis associated 9	protein-coding
3.2701	chr22	36847717	36848716	14.1903	Intergenic	29471	25828	TXN2	thioredoxin 2	protein-coding
4.59694	chr14	65187912	65188911	14.1847	Intron (NM_001308147, Intron 1 of 16)	17269	26030	PLEKHG3	pleckstrin homology and RhoGEF domain containing G3	protein-coding
3.46539	chr11	57194082	57195293	12.3712	Promoter-TSS	-93	29015	SLC43A3	solute carrier family 43 member 3	protein-coding
2.84717	chr9	73085042	73086041	14.1785	Intergenic	-55968	687	KLF9	Kruppel like factor 9	protein-coding
2.0538	chr1	226297974	226298973	14.172	Intergenic	27197	105373113	LINC01703	long intergenic non-protein coding RNA 1703	ncRNA
4.90126	chr8	17518810	17519809	14.1703	Intron (NR_156437, Intron 7 of 13)	14701	57509	MTUS1	microtubule associated scaffold protein 1	protein-coding
3.46384	chr18	28681125	28682850	16.3652	Promoter-TSS	397	1824	DSC2	desmocollin 2	protein-coding
2.69331	chr13	80911235	80912234	14.1686	Exon (NM_001318536, Exon 2 of 2)	2060	10253	SPRY2	sprouty RTK signaling antagonist 2	protein-coding
2.72779	chr9	112092832	112094355	14.1655	Intergenic	-10349	54566	EPB41L4B	erythrocyte membrane protein band 4.1 like 4B	protein-coding
4.47877	chr11	67873491	67874490	14.1633	Intron (NM_212469, Intron 1 of 10)	14865	1119	CHKA	choline kinase alpha	protein-coding
2.96469	chr8	29259225	29260866	14.163	Intergenic	-51844	1846	DUSP4	dual specificity phosphatase 4	protein-coding
3.46173	chr8	22436606	22437605	8.71399	Promoter-TSS	851	64236	PDLIM2	PDZ and LIM domain 2	protein-coding
2.84391	chr14	25285131	25286130	14.1429	Intron (NM_001351943, Intron 6 of 6)	-182234	3002	GZMB	granzyme B	protein-coding
3.24217	chr4	129494750	129496515	14.1383	Intergenic	146461	100507487	LINC02615	long intergenic non-protein coding RNA 2615	ncRNA
5.085	chr1	21660766	21662245	14.1361	Intron (NM_001113348, Intron 1 of 18)	10492	1889	ECE1	endothelin converting enzyme 1	protein-coding
2.59501	chr1	19392984	19393983	14.136	Intergenic	-110313	126917	IFFO2	intermediate filament family orphan 2	protein-coding
2.08689	chr19	39184081	39185080	14.1349	Intron (NM_001322033, Intron 1 of 20)	46291	81	ACTN4	actinin alpha 4	protein-coding
4.69396	chr19	12894264	12896250	14.1344	Intergenic	-2685	100847071	MIR5684	microRNA 5684	ncRNA
3.3327	chr12	124853828	124855425	14.1338	Intron (NM_001206654, Intron 21 of 47)	-32838	102466204	MIR6880	microRNA 6880	ncRNA
3.45918	chr20	46413328	46415176	5.33349	Promoter-TSS	556	55959	SULF2	sulfatase 2	protein-coding
9.50246	chr20	56015824	56016823	14.1286	Intergenic	-48211	100291105	LOC100291105	uncharacterized LOC100291105	ncRNA
2.27585	chr3	134032179	134033178	14.1233	Promoter-TSS	260	105374119	LINC02004	long intergenic non-protein coding RNA 2004	ncRNA
9.44443	chr2	217509581	217510580	14.1137	Intron (NM_000597, Intron 1 of 3)	11937	3485	IGFBP2	insulin like growth factor binding protein 2	protein-coding
2.44249	chr6	64168099	64169098	14.112	Intergenic	-113319	7803	PTP4A1	protein tyrosine phosphatase 4A1	protein-coding
3.45884	chr10	20104414	20105413	8.98902	Promoter-TSS	-448	84898	PLXDC2	plexin domain containing 2	protein-coding
3.45305	chr17	1665709	1666972	8.69952	Promoter-TSS	242	5176	SERPINF1	serpin family F member 1	protein-coding
4.24735	chr1	155946440	155947439	14.1069	Intron (NM_001350112, Intron 1 of 21)	1027	9181	ARHGEF2	Rho/Rac guanine nucleotide exchange factor 2	protein-coding
3.45283	chr9	4740504	4741529	21.8461	Promoter-TSS	186	50808	AK3	adenylate kinase 3	protein-coding
3.59345	chr4	186693235	186694234	14.1045	Intron (NM_001145672, Intron 1 of 20)	3274	8470	SORBS2	sorbin and SH3 domain containing 2	protein-coding
3.45161	chr5	118604026	118605113	18.6168	Promoter-TSS	115	25816	TNFAIP8	TNF alpha induced protein 8	protein-coding
3.4513	chr1	95582499	95583498	11.6334	Promoter-TSS	87	148534	TLCD4	TLC domain containing 4	protein-coding
3.44729	chr1	160370498	160371497	6.9067	Promoter-TSS	643	57216	VANGL2	VANGL planar cell polarity protein 2	protein-coding
3.44428	chr13	33001262	33002881	15.9614	Promoter-TSS	196	90634	N4BP2L1	NEDD4 binding protein 2 like 1	protein-coding
3.44296	chr17	42247556	42248887	11.2125	Promoter-TSS	149	92591	ASB16	ankyrin repeat and SOCS box containing 16	protein-coding
3.94334	chr5	149866846	149867845	14.0867	Intergenic	-1790	102546298	NDST1-AS1	NDST1 antisense RNA 1	ncRNA
2.17709	chr12	109233216	109234215	14.0845	Intron (NM_018984, Intron 2 of 14)	-2933	693204	MIR619	microRNA 619	ncRNA
11.6091	chr7	102153000	102153999	14.0826	Intron (NM_001277335, Intron 1 of 19)	4725	100271927	RASA4B	RAS p21 protein activator 4B	protein-coding
2.63356	chr5	131835706	131837212	14.081	Intergenic	-9994	3659	IRF1	interferon regulatory factor 1	protein-coding
9.13035	chr10	80897046	80898304	14.0722	Intron (NM_020338, Intron 2 of 24)	68952	57178	ZMIZ1	zinc finger MIZ-type containing 1	protein-coding
3.44292	chr6	34523395	34524394	5.64996	Promoter-TSS	212	25803	SPDEF	SAM pointed domain containing ETS transcription factor	protein-coding
2.54286	chr9	45726685	45728640	14.0633	Intergenic	285777	107984035	LOC107984035	uncharacterized LOC107984035	ncRNA
2.76009	chr7	100464679	100466851	14.061	Promoter-TSS	107	102466755	MIR6875	microRNA 6875	ncRNA
7.79159	chr1	23749150	23750592	14.0525	Intron (NM_003196, Intron 1 of 10)	1370	6920	TCEA3	transcription elongation factor A3	protein-coding
3.43916	chr11	33397797	33398796	2.76434	Promoter-TSS	642	25758	KIAA1549L	KIAA1549 like	protein-coding
4.94375	chr19	3398055	3399054	14.0412	Intron (NM_001245005, Intron 2 of 9)	31973	4782	NFIC	nuclear factor I C	protein-coding
9.63102	chr5	16504396	16505395	14.0399	Intron (NM_001034850, Intron 3 of 8)	4212	54463	RETREG1	reticulophagy regulator 1	protein-coding
3.07672	chr10	99551360	99552359	14.0216	Intergenic	-20103	6425	SFRP5	secreted frizzled related protein 5	protein-coding
3.43694	chrY	22737542	22738541	3.99166	Promoter-TSS	379	9086	EIF1AY	eukaryotic translation initiation factor 1A Y-linked	protein-coding
2.33501	chr19	3060864	3061894	14.0081	Intron (NM_198969, Intron 1 of 6)	1114	166	TLE5	TLE family member 5, transcriptional modulator	protein-coding
2.6683	chr20	6684539	6685744	14.0024	Intergenic	31642	105372516	LINC01713	long intergenic non-protein coding RNA 1713	ncRNA
3.43115	chr12	1738502	1739501	4.29043	Promoter-TSS	604	81029	WNT5B	Wnt family member 5B	protein-coding
3.28515	chr14	107252531	107253530	13.9856	Intergenic	6184	100847062	MIR5195	microRNA 5195	ncRNA
3.43022	chr1	2143954	2144953	14.5354	Promoter-TSS	-294	199990	FAAP20	FA core complex associated protein 20	protein-coding
3.42892	chr6	154830251	154832226	21.4597	Promoter-TSS	142	154043	CNKSR3	CNKSR family member 3	protein-coding
3.4275	chr10	98479213	98480302	12.0818	Promoter-TSS	514	118788	PIK3AP1	phosphoinositide-3-kinase adaptor protein 1	protein-coding
2.91851-2	chr4	1185423	1186466	13.9807	Intron (NM_001199021, Intron 1 of 7)	16806	100130872	LOC100130872	uncharacterized LOC100130872	ncRNA
3.42241	chr19	47105745	47106744	13.2321	Promoter-TSS	915	808	CALM3	calmodulin 3	protein-coding
10.8215	chr17	25858221	25859873	13.9769	Intron (NM_014238, Intron 2 of 20)	60057	8844	KSR1	kinase suppressor of ras 1	protein-coding
3.41987	chr11	60870080	60871079	5.1424	Promoter-TSS	618	921	CD5	CD5 molecule	protein-coding
2.61631	chr2	740192	741191	13.9638	Intergenic	-63285	129787	TMEM18	transmembrane protein 18	protein-coding
3.41878	chr21	44494618	44496379	10.418	Promoter-TSS	131	102724560	CBSL	cystathionine-beta-synthase like	protein-coding
7.75633	chr20	17591629	17593731	13.94	Intergenic	41960	11034	DSTN	destrin, actin depolymerizing factor	protein-coding
3.41843	chr17	6658748	6659747	11.2064	Promoter-TSS	-118	54739	XAF1	XIAP associated factor 1	protein-coding
5.95153	chr14	104357300	104358299	13.9321	Intergenic	30067	9556	ATP5MPL	ATP synthase membrane subunit 6.8PL	protein-coding
3.21712	chr14	69404986	69405985	13.9299	Intron (NM_001130005, Intron 1 of 20)	40534	87	ACTN1	actinin alpha 1	protein-coding
2.05941-2	chr9	94183138	94184419	13.928	Intron (NM_001290000, Intron 1 of 1)	2336	4783	NFIL3	nuclear factor, interleukin 3 regulated	protein-coding
2.07795	chr7	577958	578957	13.9273	Intergenic	18429	441307	HRAT92	heart tissue-associated transcript 92	ncRNA
3.02731	chr17	27481644	27483237	13.9246	Intron (NM_001346766, Intron 2 of 41)	-15033	399687	MYO18A	myosin XVIIIA	protein-coding
3.41731	chrX	100740037	100741036	5.05082	Promoter-TSS	93	100131755	ARMCX4	armadillo repeat containing X-linked 4	protein-coding
4.36363	chr16	429233	430232	13.9142	Intron (NM_021259, Intron 1 of 12)	2246	58986	TMEM8A	transmembrane protein 8A	protein-coding
2.12449	chr22	43317694	43318693	13.9093	Intron (NM_001349969, Intron 1 of 11)	24854	11252	PACSIN2	protein kinase C and casein kinase substrate in neurons 2	protein-coding
2.77277	chr14	69280792	69281791	13.906	Intergenic	-18331	677	ZFP36L1	ZFP36 ring finger protein like 1	protein-coding
3.41549	chr17	37893457	37895002	18.5917	Promoter-TSS	38	2886	GRB7	growth factor receptor bound protein 7	protein-coding
6.56736	chr13	41372411	41373410	13.8858	Non-coding (NR_038258, Exon 8 of 8)	9163	10166	SLC25A15	solute carrier family 25 member 15	protein-coding
3.41273	chr19	2014377	2015376	11.005	Promoter-TSS	837	55643	BTBD2	BTB domain containing 2	protein-coding
5.49507	chr14	104902409	104903408	13.8843	Intergenic	-143193	400258	C14orf180	chromosome 14 open reading frame 180	protein-coding
3.41113	chr3	124930390	124932275	8.58699	Promoter-TSS	277	84561	SLC12A8	solute carrier family 12 member 8	protein-coding
3.77825	chr1	27928046	27929214	13.8814	Intron (NM_001029882, Intron 1 of 6)	1375	27245	AHDC1	AT-hook DNA binding motif containing 1	protein-coding
2.25447	chr21	44936037	44937036	13.8771	Intergenic	-37122	102724354	LINC01669	long intergenic non-protein coding RNA 1669	ncRNA
3.41041	chrX	67913060	67914059	5.58274	Promoter-TSS	78	9754	STARD8	StAR related lipid transfer domain containing 8	protein-coding
3.41036	chr13	27844460	27846032	7.05844	Promoter-TSS	-68	387496	RASL11A	RAS like family 11 member A	protein-coding
2.22806	chr3	63897077	63899167	13.8688	Promoter-TSS	-674	100861563	SCAANT1	SCA7/ATXN7 antisense RNA 1	ncRNA
3.41012	chrX	55934237	55935761	4.53135	Promoter-TSS	281	11279	KLF8	Kruppel like factor 8	protein-coding
5.65462	chr16	85525278	85526277	13.8609	Intergenic	-119238	23199	GSE1	Gse1 coiled-coil protein	protein-coding
2.40775	chr12	109900955	109901954	13.851	Intron (NR_133898, Intron 1 of 5)	13651	83892	KCTD10	potassium channel tetramerization domain containing 10	protein-coding
3.40827	chr10	103453418	103454553	29.3287	Promoter-TSS	942	6468	FBXW4	F-box and WD repeat domain containing 4	protein-coding
3.40661	chr13	76209521	76211306	10.4647	Promoter-TSS	-53	4008	LMO7	LIM domain 7	protein-coding
2.6824	chr10	80982345	80983344	13.8463	Intron (NM_020338, Intron 7 of 24)	-124381	10105	PPIF	peptidylprolyl isomerase F	protein-coding
3.4054	chr1	118148334	118149333	14.7783	Promoter-TSS	163	54855	TENT5C	terminal nucleotidyltransferase 5C	protein-coding
3.0249	chr20	43964951	43965950	13.8429	Intron (NM_002999, Intron 1 of 4)	11614	6385	SDC4	syndecan 4	protein-coding
3.40516	chr2	219156625	219157626	36.5306	Promoter-TSS	101	64114	TMBIM1	transmembrane BAX inhibitor motif containing 1	protein-coding
3.39871	chr2	242751934	242752933	4.67563	Promoter-TSS	-58	129807	NEU4	neuraminidase 4	protein-coding
2.56755	chr19	18220566	18221869	13.8335	Intron (NM_015016, Intron 2 of 26)	-11591	3594	IL12RB1	interleukin 12 receptor subunit beta 1	protein-coding
3.15184	chr5	172295678	172296677	13.8281	Intron (NM_001031711, Intron 1 of 9)	34923	57222	ERGIC1	endoplasmic reticulum-golgi intermediate compartment 1	protein-coding
8.06354	chr3	63984325	63985825	13.8262	Intron (NM_001177387, Intron 12 of 12)	-4623	100507062	PSMD6-AS2	PSMD6 antisense RNA 2	ncRNA
4.07846	chr11	67895419	67896418	13.8241	Intergenic	-7060	1119	CHKA	choline kinase alpha	protein-coding
6.62842	chr14	65764217	65765216	13.8214	Intergenic	37185	100616176	MIR4708	microRNA 4708	ncRNA
2.204	chr8	143819469	143820927	13.8172	Intergenic	3626	57152	SLURP1	secreted LY6/PLAUR domain containing 1	protein-coding
3.39664	chr18	3449950	3450949	29.1388	Promoter-TSS	279	7050	TGIF1	TGFB induced factor homeobox 1	protein-coding
3.39655	chr7	37960002	37961116	20.6849	Promoter-TSS	317	54749	EPDR1	ependymin related 1	protein-coding
4.11377	chr8	37891311	37892310	13.8133	Intron (NM_004095, Intron 1 of 2)	3758	1978	EIF4EBP1	eukaryotic translation initiation factor 4E binding protein 1	protein-coding
3.39629	chr1	8086510	8087532	55.6228	Promoter-TSS	-652	54206	ERRFI1	ERBB receptor feedback inhibitor 1	protein-coding
3.39601	chr1	3773192	3775227	9.16489	Promoter-TSS	169	1677	DFFB	DNA fragmentation factor subunit beta	protein-coding
6.14582	chr3	38500509	38501508	13.7893	Intron (NM_001106, Intron 1 of 10)	-4697	100128640	ACVR2B-AS1	ACVR2B antisense RNA 1	ncRNA
3.39488	chr16	67207672	67208671	11.4186	Promoter-TSS	415	8996	NOL3	nucleolar protein 3	protein-coding
3.39402	chr1	40105114	40106143	11.9357	Promoter-TSS	-313	26508	HEYL	hes related family bHLH transcription factor with YRPW motif like	protein-coding
3.39339	chr7	23286347	23287834	5.17241	Promoter-TSS	696	10457	GPNMB	glycoprotein nmb	protein-coding
3.39015	chr7	73037367	73038366	3.566	Promoter-TSS	986	51085	MLXIPL	MLX interacting protein like	protein-coding
6.42145	chr3	39183345	39184344	13.7681	3' UTR (NM_033027, Exon 5 of 5)	4147	102466743	MIR6822	microRNA 6822	ncRNA
3.38622	chr11	93275477	93276476	15.6696	Promoter-TSS	581	56935	SMCO4	single-pass membrane protein with coiled-coil domains 4	protein-coding
2.11448	chr1	167424168	167425167	13.7664	Intron (NM_198053, Intron 1 of 7)	63099	919	CD247	CD247 molecule	protein-coding
3.22064	chr2	69533829	69534828	13.766	Intergenic	80031	2673	GFPT1	glutamine--fructose-6-phosphate transaminase 1	protein-coding
3.59058	chr11	118740567	118741717	13.7603	Intergenic	-13459	643	CXCR5	C-X-C motif chemokine receptor 5	protein-coding
5.49874	chr13	52338148	52339147	13.7531	3' UTR (NM_052950, Exon 12 of 12)	39651	79758	DHRS12	dehydrogenase/reductase 12	protein-coding
3.33556	chr14	90979306	90980305	13.7514	Intergenic	3748	105370619	LOC105370619	uncharacterized LOC105370619	ncRNA
2.28543	chr6	146135750	146136853	13.751	Promoter-TSS	289	100507557	LOC100507557	uncharacterized LOC100507557	ncRNA
2.67598	chr1	16471202	16472201	13.7409	Intron (NM_004431, Intron 3 of 16)	10863	1969	EPHA2	EPH receptor A2	protein-coding
3.61679	chr2	69900468	69902193	13.7386	Intron (NM_001320698, Intron 2 of 14)	30390	307	ANXA4	annexin A4	protein-coding
3.38582	chr11	86382533	86383797	21.2548	Promoter-TSS	75	10873	ME3	malic enzyme 3	protein-coding
4.19557	chr3	128806839	128807838	13.7141	3' UTR (NM_001204888, Exon 3 of 3)	27728	2815	GP9	glycoprotein IX platelet	protein-coding
2.76725	chr17	75141417	75142528	13.7125	Intron (NM_001039573, Intron 3 of 17)	4921	6397	SEC14L1	SEC14 like lipid binding 1	protein-coding
3.38406	chr22	40391119	40392118	11.9129	Promoter-TSS	660	113828	FAM83F	family with sequence similarity 83 member F	protein-coding
3.51468	chr17	80186888	80189049	13.7063	Intron (NM_004207, Intron 1 of 4)	1081	9123	SLC16A3	solute carrier family 16 member 3	protein-coding
3.38288	chr8	53477645	53478977	6.29572	Promoter-TSS	-321	389658	ALKAL1	ALK and LTK ligand 1	protein-coding
2.2261	chr11	8739512	8740511	13.7042	Intron (NM_005418, Intron 7 of 22)	33025	677826	SNORA3B	small nucleolar RNA, H/ACA box 3B	snoRNA
3.38012	chr16	74734159	74735158	13.7044	Promoter-TSS	102	197259	MLKL	mixed lineage kinase domain like pseudokinase	protein-coding
3.37931	chr8	75232896	75233895	7.7365	Promoter-TSS	201	56704	JPH1	junctophilin 1	protein-coding
2.5157	chr11	67122561	67123560	13.6789	Intron (NR_024469, Intron 2 of 3)	-1993	57804	POLD4	DNA polymerase delta 4, accessory subunit	protein-coding
3.3772	chr17	6898959	6899958	2.93953	Promoter-TSS	90	239	ALOX12	arachidonate 12-lipoxygenase, 12S type	protein-coding
3.37654	chr1	114353812	114355239	15.6003	Promoter-TSS	573	54665	RSBN1	round spermatid basic protein 1	protein-coding
7.23743	chr2	218773097	218774096	13.672	Intron (NM_022648, Intron 2 of 32)	-8245	102465485	MIR6809	microRNA 6809	ncRNA
3.36918	chrX	31284450	31285677	8.80136	Promoter-TSS	8	1756	DMD	dystrophin	protein-coding
2.39148	chr9	116382429	116383984	13.6677	Intergenic	26797	5998	RGS3	regulator of G protein signaling 3	protein-coding
3.36797	chrX	13956068	13957067	4.00993	Promoter-TSS	190	2824	GPM6B	glycoprotein M6B	protein-coding
6.45527	chr2	218786443	218787442	13.6665	Intron (NM_022648, Intron 1 of 32)	-1983	7145	TNS1	tensin 1	protein-coding
3.41557	chr21	45139619	45141035	13.6623	Intron (NM_003681, Intron 1 of 10)	1317	8566	PDXK	pyridoxal kinase	protein-coding
3.36678	chr2	74606841	74607840	7.77544	Promoter-TSS	142	1639	DCTN1	dynactin subunit 1	protein-coding
2.63033	chr9	90691058	90692117	13.6609	Intron (NR_135138, Intron 1 of 1)	1228	102724156	LOC102724156	uncharacterized LOC102724156	ncRNA
3.3285	chr7	129780821	129782144	13.6481	Promoter-TSS	-89	100128325	LOC100128325	uncharacterized LOC100128325	ncRNA
3.36514	chr2	230932579	230933578	11.3218	Promoter-TSS	562	151473	SLC16A14	solute carrier family 16 member 14	protein-coding
3.36439	chr6	134210572	134211571	6.2858	Promoter-TSS	811	6943	TCF21	transcription factor 21	protein-coding
7.9157	chr17	38488066	38489065	13.6376	Intron (NM_001145302, Intron 2 of 6)	-9853	5914	RARA	retinoic acid receptor alpha	protein-coding
5.1506	chr7	142458899	142459898	13.6369	Intron (NM_002769, Intron 2 of 4)	2075	5644	PRSS1	serine protease 1	protein-coding
3.36092	chr6	144328725	144329724	7.32471	Promoter-TSS	172	5325	PLAGL1	PLAG1 like zinc finger 1	protein-coding
9.75793	chr7	90348108	90349107	13.63	Intron (NM_001287136, Intron 1 of 13)	9477	5218	CDK14	cyclin dependent kinase 14	protein-coding
3.56537	chr8	144105684	144106683	13.6294	Intergenic	6237	4061	LY6E	lymphocyte antigen 6 family member E	protein-coding
2.1289	chr9	95979773	95980772	13.6285	Intron (NM_001282394, Intron 1 of 29)	33060	65268	WNK2	WNK lysine deficient protein kinase 2	protein-coding
4.43889	chr19	3335221	3336220	13.6284	Intergenic	-23908	4782	NFIC	nuclear factor I C	protein-coding
3.35409	chr7	111845294	111846293	12.0495	Promoter-TSS	661	9732	DOCK4	dedicator of cytokinesis 4	protein-coding
4.2018	chr7	75933861	75934860	13.6264	TTS (NM_001540)	2370	3315	HSPB1	heat shock protein family B (small) member 1	protein-coding
3.35227	chr22	50628337	50629336	16.6545	Promoter-TSS	-180	80305	TRABD	TraB domain containing	protein-coding
3.62112	chr6	7235579	7236617	13.6149	Intron (NM_001003698, Intron 10 of 11)	77334	6745	SSR1	signal sequence receptor subunit 1	protein-coding
3.35211	chr2	87034454	87035453	5.4591	Promoter-TSS	566	925	CD8A	CD8a molecule	protein-coding
12.3847	chr14	104347165	104348376	13.5863	Intergenic	33712	145216	LINC00637	long intergenic non-protein coding RNA 637	ncRNA
3.35141	chr4	73434681	73435680	5.49704	Promoter-TSS	-242	9508	ADAMTS3	ADAM metallopeptidase with thrombospondin type 1 motif 3	protein-coding
3.34925	chr14	25518190	25519189	15.5873	Promoter-TSS	406	29091	STXBP6	syntaxin binding protein 6	protein-coding
3.34855	chr3	133613659	133615244	8.57804	Promoter-TSS	240	51560	RAB6B	RAB6B, member RAS oncogene family	protein-coding
4.95397	chr22	36830337	36831841	13.5657	Intergenic	46598	25828	TXN2	thioredoxin 2	protein-coding
4.88767	chr1	226078341	226079580	13.5554	Intergenic	-2114	10637	LEFTY1	left-right determination factor 1	protein-coding
3.04357	chr17	56012302	56014076	13.554	Intron (NM_001271875, Intron 1 of 10)	19584	404093	CUEDC1	CUE domain containing 1	protein-coding
2.04974	chr1	206859029	206860028	13.5513	Intron (NM_032960, Intron 1 of 9)	1278	9261	MAPKAPK2	MAPK activated protein kinase 2	protein-coding
3.78597	chr13	24750602	24751601	13.5334	Intron (NM_153023, Intron 1 of 11)	14546	100313842	MIR2276	microRNA 2276	ncRNA
3.34525	chr15	66585580	66586873	15.1745	Promoter-TSS	73	115752	DIS3L	DIS3 like exosome 3'-5' exoribonuclease	protein-coding
3.34368	chr20	57089525	57090524	2.56412	Promoter-TSS	-30	164284	APCDD1L	APC down-regulated 1 like	protein-coding
2.34261	chr1	202112259	202113258	13.5184	Intron (NM_138795, Intron 1 of 6)	1107	127829	ARL8A	ADP ribosylation factor like GTPase 8A	protein-coding
2.1929	chr14	77506195	77507194	13.516	Promoter-TSS	-698	283575	LINC02288	long intergenic non-protein coding RNA 2288	ncRNA
2.73975	chr1	164570507	164571959	13.5097	Intron (NM_001204963, Intron 2 of 8)	42274	5087	PBX1	PBX homeobox 1	protein-coding
3.86672	chr22	39128610	39130274	13.5051	3' UTR (NM_004286, Exon 12 of 12)	22029	25777	SUN2	Sad1 and UNC84 domain containing 2	protein-coding
3.34188	chr19	6501823	6502822	2.77936	Promoter-TSS	-2	10382	TUBB4A	tubulin beta 4A class IVa	protein-coding
3.33988	chr14	24684256	24685255	8.10142	Promoter-TSS	517	145553	MDP1	magnesium dependent phosphatase 1	protein-coding
11.2389	chr2	217514097	217515623	13.4914	Intron (NM_000597, Intron 1 of 3)	-9430	3485	IGFBP2	insulin like growth factor binding protein 2	protein-coding
2.28194	chr20	62719542	62720597	13.4914	Intron (NM_001200019, Intron 2 of 5)	3717	4987	OPRL1	opioid related nociceptin receptor 1	protein-coding
2.49117	chr17	27275922	27277382	13.4763	Intron (NM_020889, Intron 2 of 8)	1884	57649	PHF12	PHD finger protein 12	protein-coding
3.33863	chr21	38352654	38353653	5.75265	Promoter-TSS	44	3141	HLCS	holocarboxylase synthetase	protein-coding
3.33662	chr12	46122430	46123434	23.2015	Promoter-TSS	-557	196528	ARID2	AT-rich interaction domain 2	protein-coding
3.33652	chr3	153839193	153840616	9.67442	Promoter-TSS	725	26084	ARHGEF26	Rho guanine nucleotide exchange factor 26	protein-coding
4.83085	chr1	208412821	208413862	13.4615	Intron (NM_025179, Intron 1 of 31)	4388	5362	PLXNA2	plexin A2	protein-coding
3.33614	chr9	116356581	116357580	15.4517	Promoter-TSS	671	5998	RGS3	regulator of G protein signaling 3	protein-coding
3.3356	chr11	128711304	128712303	4.82388	Promoter-TSS	561	3758	KCNJ1	potassium voltage-gated channel subfamily J member 1	protein-coding
2.55447	chr19	2270369	2272476	13.4554	Exon (NM_001301020, Exon 2 of 5)	1937	4946	OAZ1	ornithine decarboxylase antizyme 1	protein-coding
6.11534	chr13	114540836	114542376	13.454	Intron (NR_044995, Intron 4 of 4)	23023	650669	GAS6-AS1	GAS6 antisense RNA 1	ncRNA
2.30969	chr1	26857141	26859027	13.4483	Intron (NM_002953, Intron 1 of 21)	1832	6195	RPS6KA1	ribosomal protein S6 kinase A1	protein-coding
2.97598	chr17	79393809	79394808	13.4421	Intron (NM_001291324, Intron 1 of 27)	-19730	100616294	MIR4740	microRNA 4740	ncRNA
3.3354	chr12	6715102	6716236	20.6585	Promoter-TSS	-52	1108	CHD4	chromodomain helicase DNA binding protein 4	protein-coding
5.74437	chr19	41328332	41329331	13.4397	Intergenic	-11826	171523	CYP2T1P	cytochrome P450 family 2 subfamily T member 1, pseudogene	pseudo
3.33417	chr21	33784783	33785782	17.7238	Promoter-TSS	268	59271	EVA1C	eva-1 homolog C	protein-coding
3.33263	chr10	62702765	62705016	18.6759	Promoter-TSS	53	9886	RHOBTB1	Rho related BTB domain containing 1	protein-coding
2.48858	chr22	38625309	38626308	13.4282	Intron (NM_001195071, Intron 5 of 8)	-5081	106635525	SNORA92	small nucleolar RNA, H/ACA box 92	snoRNA
2.26646	chr1	64381917	64382916	13.4249	Intron (NM_005012, Intron 1 of 8)	142728	4919	ROR1	receptor tyrosine kinase like orphan receptor 1	protein-coding
3.33205	chr8	17780248	17781379	21.2464	Promoter-TSS	316	5108	PCM1	pericentriolar material 1	protein-coding
3.49861	chr16	21523298	21524892	13.4204	Intergenic	-6639	100847041	MIR3680-2	microRNA 3680-2	ncRNA
3.09018	chr20	22548623	22549622	13.4181	Intron (NR_001558, Intron 1 of 3)	10158	140828	LINC00261	long intergenic non-protein coding RNA 261	ncRNA
2.23144	chr3	4867707	4869010	13.4153	Intron (NM_001099952, Intron 57 of 58)	-75084	100126791	EGOT	eosinophil granule ontogeny transcript	ncRNA
3.33086	chr4	330094	332385	9.01278	Promoter-TSS	-364	7700	ZNF141	zinc finger protein 141	protein-coding
2.0034	chr11	63614984	63615983	13.4125	Intron (NM_001039469, Intron 1 of 18)	8901	2011	MARK2	microtubule affinity regulating kinase 2	protein-coding
3.33013	chr7	97880873	97881898	14.9916	Promoter-TSS	159	25851	TECPR1	tectonin beta-propeller repeat containing 1	protein-coding
2.31848	chr13	41110565	41111564	13.4094	Intergenic	-55921	646982	LINC00598	long intergenic non-protein coding RNA 598	ncRNA
3.32896	chr14	95027202	95028388	8.66744	Promoter-TSS	16	5267	SERPINA4	serpin family A member 4	protein-coding
9.3354	chr4	129765742	129766741	13.3998	Intron (NM_001287441, Intron 3 of 8)	33242	79960	JADE1	jade family PHD finger 1	protein-coding
3.32844	chr2	26204545	26205544	7.71049	Promoter-TSS	322	3797	KIF3C	kinesin family member 3C	protein-coding
3.32543	chr10	91294740	91296069	5.88839	Promoter-TSS	-53	387700	SLC16A12	solute carrier family 16 member 12	protein-coding
2.86342	chr14	69063039	69064038	13.3864	TTS (NM_133509)	31966	100996664	LOC100996664	uncharacterized LOC100996664	ncRNA
3.32334	chr8	17433475	17434474	11.3781	Promoter-TSS	32	5157	PDGFRL	platelet derived growth factor receptor like	protein-coding
3.32069	chr20	3052150	3053149	5.74265	Promoter-TSS	383	5020	OXT	oxytocin/neurophysin I prepropeptide	protein-coding
3.31626	chr19	4473747	4474746	7.38168	Promoter-TSS	295	84717	HDGFL2	HDGF like 2	protein-coding
3.3135	chr17	37026244	37027243	20.1767	Promoter-TSS	432	3927	LASP1	LIM and SH3 protein 1	protein-coding
2.73373-2	chr17	1617702	1618701	13.3814	Promoter-TSS	-920	407004	MIR22	microRNA 22	ncRNA
3.38686	chr22	19840519	19841915	13.3809	Intron (NM_024627, Intron 2 of 2)	1180	54584	GNB1L	G protein subunit beta 1 like	protein-coding
3.31316	chr14	21493631	21494630	9.0295	Promoter-TSS	-195	57447	NDRG2	NDRG family member 2	protein-coding
3.10591	chr1	203597363	203599248	13.3741	Intron (NM_001365784, Intron 1 of 20)	1240	493	ATP2B4	ATPase plasma membrane Ca2+ transporting 4	protein-coding
5.11674	chr13	45332624	45334282	13.3633	Intergenic	50313	144817	LINC00330	long intergenic non-protein coding RNA 330	ncRNA
3.31155	chr1	78511276	78512296	19.3913	Promoter-TSS	136	54810	GIPC2	GIPC PDZ domain containing family member 2	protein-coding
4.17983	chr3	50274182	50275181	13.3567	Intron (NM_001282618, Intron 1 of 7)	1045	2771	GNAI2	G protein subunit alpha i2	protein-coding
3.31138	chr11	124620984	124622495	7.10408	Promoter-TSS	412	23584	VSIG2	V-set and immunoglobulin domain containing 2	protein-coding
4.99104	chr6	107178695	107180248	13.3545	Intron (NR_033557, Intron 4 of 6)	36111	105377926	LINC02526	long intergenic non-protein coding RNA 2526	ncRNA
3.30947	chr12	7243608	7245116	10.7418	Promoter-TSS	127	715	C1R	complement C1r	protein-coding
3.30801	chr15	63340061	63341060	27.2537	Promoter-TSS	-128	7168	TPM1	tropomyosin 1	protein-coding
3.30597	chrX	193162	194161	3.953	Promoter-TSS	638	55344	PLCXD1	phosphatidylinositol specific phospholipase C X domain containing 1	protein-coding
6.95028	chr19	35531570	35533637	13.3468	Intron (NM_182983, Intron 1 of 12)	1193	3249	HPN	hepsin	protein-coding
9.46421	chr10	126805181	126806180	13.3414	Intron (NM_001083914, Intron 1 of 10)	41666	1488	CTBP2	C-terminal binding protein 2	protein-coding
2.06691	chr8	145992546	145994460	13.3406	Intergenic	-12587	90987	ZNF251	zinc finger protein 251	protein-coding
2.39239	chr1	203618581	203620265	13.3344	Intron (NM_001365784, Intron 1 of 20)	22358	493	ATP2B4	ATPase plasma membrane Ca2+ transporting 4	protein-coding
2.67701	chr22	30706830	30707829	13.3227	Intron (NM_001204240, Intron 1 of 8)	15601	83874	TBC1D10A	TBC1 domain family member 10A	protein-coding
4.52601	chr15	99192951	99194291	13.318	Promoter-TSS	829	104472848	IRAIN	IGF1R antisense imprinted non-protein coding RNA	ncRNA
2.01301-2	chr2	42396462	42397793	13.3161	Promoter-TSS	244	102723824	LOC102723824	uncharacterized LOC102723824	ncRNA
3.30431	chr15	79236632	79237631	10.1477	Promoter-TSS	309	1512	CTSH	cathepsin H	protein-coding
2.21435	chr1	112162376	112163508	13.3039	Promoter-TSS	78	107985184	LOC107985184	uncharacterized LOC107985184	ncRNA
3.37292	chr13	111159223	111161039	13.3031	Promoter-TSS	395	100874203	COL4A2-AS1	COL4A2 antisense RNA 1	ncRNA
2.04741	chr16	2582219	2583218	13.2993	Promoter-TSS	-712	100422974	MIR3178	microRNA 3178	ncRNA
2.53834	chr15	93180568	93181659	13.2846	Intron (NM_207446, Intron 1 of 2)	17892	400451	FAM174B	family with sequence similarity 174 member B	protein-coding
3.30401	chr3	12837524	12838980	5.13817	Promoter-TSS	73	23066	CAND2	cullin associated and neddylation dissociated 2 (putative)	protein-coding
3.13618	chr13	20701624	20703176	13.2793	Intergenic	25560	104355137	LINC01072	long intergenic non-protein coding RNA 1072	ncRNA
3.3035	chr7	43152522	43153521	2.8486	Promoter-TSS	775	23072	HECW1	HECT, C2 and WW domain containing E3 ubiquitin protein ligase 1	protein-coding
5.71134	chr2	43201809	43202808	13.2625	Intergenic	64374	102723854	LINC01819	long intergenic non-protein coding RNA 1819	ncRNA
11.9618	chr11	75052337	75053392	13.2574	Intron (NM_004041, Intron 1 of 15)	-6634	442900	MIR326	microRNA 326	ncRNA
3.30263	chr11	65326044	65327125	14.894	Promoter-TSS	-885	4054	LTBP3	latent transforming growth factor beta binding protein 3	protein-coding
3.41955	chr11	17008046	17009045	13.2525	Intron (NM_175058, Intron 3 of 22)	27416	144100	PLEKHA7	pleckstrin homology domain containing A7	protein-coding
10.6727	chr7	158904967	158905966	13.252	Intron (NR_130758, Intron 2 of 12)	-15571	7434	VIPR2	vasoactive intestinal peptide receptor 2	protein-coding
10.1793	chr15	34872869	34873868	13.2509	Intron (NR_027410, Intron 2 of 23)	2403	440270	GOLGA8B	golgin A8 family member B	protein-coding
3.29704	chr22	19928581	19930593	22.8309	Promoter-TSS	-246	10587	TXNRD2	thioredoxin reductase 2	protein-coding
3.2965	chr12	186284	187283	3.87474	Promoter-TSS	241	440073	IQSEC3	IQ motif and Sec7 domain 3	protein-coding
4.49724	chr2	7496824	7498107	13.2369	Intergenic	-63927	100506274	LOC100506274	uncharacterized LOC100506274	ncRNA
3.98261	chr20	34693534	34694533	13.2354	Intron (NM_001258329, Intron 1 of 22)	13401	2036	EPB41L1	erythrocyte membrane protein band 4.1 like 1	protein-coding
3.29501	chr1	228603979	228604978	6.1478	Promoter-TSS	84	51127	TRIM17	tripartite motif containing 17	protein-coding
3.29403	chr1	236444049	236446107	13.8491	Promoter-TSS	180	56605	ERO1B	endoplasmic reticulum oxidoreductase 1 beta	protein-coding
3.29316	chr4	47838794	47840099	6.33919	Promoter-TSS	638	10699	CORIN	corin, serine peptidase	protein-coding
2.72294	chr16	19819293	19820292	13.2318	Intron (NM_153208, Intron 8 of 9)	76378	51704	GPRC5B	G protein-coupled receptor class C group 5 member B	protein-coding
2.01188	chr16	57299743	57300742	13.2303	Intron (NM_015993, Intron 1 of 3)	18342	51090	PLLP	plasmolipin	protein-coding
3.29185	chr16	46917370	46918499	16.759	Promoter-TSS	-340	84706	GPT2	glutamic--pyruvic transaminase 2	protein-coding
3.29168	chr3	9944321	9945320	10.6615	Promoter-TSS	288	132014	IL17RE	interleukin 17 receptor E	protein-coding
3.29125	chrX	48827392	48829093	3.87935	Promoter-TSS	9	3750	KCND1	potassium voltage-gated channel subfamily D member 1	protein-coding
3.28942	chr3	97540594	97541593	14.5096	Promoter-TSS	238	131544	CRYBG3	crystallin beta-gamma domain containing 3	protein-coding
3.28928	chr19	12202788	12203787	4.86633	Promoter-TSS	175	388507	ZNF788P	zinc finger family member 788, pseudogene	protein-coding
2.45818-2	chr7	64541145	64542378	13.2186	Intergenic	10845	109617022	SNORA15B-2	small nucleolar RNA, H/ACA box 15B-2	snoRNA
2.48609	chr17	2613084	2614083	13.2128	Intron (NM_001366662, Intron 1 of 25)	1475	23277	CLUH	clustered mitochondria homolog	protein-coding
7.4241	chr5	10710396	10711395	13.2103	Intron (NM_004394, Intron 2 of 3)	50451	1611	DAP	death associated protein	protein-coding
5.5108	chr2	106551899	106553764	13.2098	Intergenic	84528	8440	NCK2	NCK adaptor protein 2	protein-coding
2.69465	chr12	121974578	121975632	13.2029	Intron (NM_032590, Intron 6 of 22)	43046	84678	KDM2B	lysine demethylase 2B	protein-coding
3.43797	chr22	43326531	43327530	13.199	Intron (NM_001349969, Intron 1 of 11)	16017	11252	PACSIN2	protein kinase C and casein kinase substrate in neurons 2	protein-coding
8.66366	chr22	41763179	41765915	13.1972	Intron (NM_001145398, Intron 1 of 3)	1210	7008	TEF	TEF transcription factor, PAR bZIP family member	protein-coding
3.28858	chr21	46706617	46707616	4.79402	Promoter-TSS	694	23275	POFUT2	protein O-fucosyltransferase 2	protein-coding
2.61162	chr22	30194932	30195931	13.1945	Intron (NM_001369938, Intron 16 of 20)	32073	29796	UQCR10	ubiquinol-cytochrome c reductase, complex III subunit X	protein-coding
3.2872	chr10	122216058	122217057	4.26639	Promoter-TSS	91	196051	PLPP4	phospholipid phosphatase 4	protein-coding
3.28689	chr12	51611505	51612509	19.8217	Promoter-TSS	-161	5463	POU6F1	POU class 6 homeobox 1	protein-coding
3.28642	chr3	87841794	87842793	2.73768	Promoter-TSS	437	3355	HTR1F	5-hydroxytryptamine receptor 1F	protein-coding
4.59785	chr9	67339548	67340547	13.1852	Promoter-TSS	118	728034	BMS1P14	BMS1 pseudogene 14	pseudo
3.45983	chr8	39918105	39919893	13.1828	Intergenic	-92002	56892	TCIM	transcriptional and immune response regulator	protein-coding
3.88158	chr8	6760272	6762062	13.1828	Intergenic	22431	1671	DEFA6	defensin alpha 6	protein-coding
3.28123	chr17	79533120	79534503	8.24288	Promoter-TSS	-183	55666	NPLOC4	NPL4 homolog, ubiquitin recognition factor	protein-coding
5.15233	chr2	219864811	219867122	13.1733	Promoter-TSS	464	494324	MIR375	microRNA 375	ncRNA
8.01892	chr19	49253177	49254176	13.1723	Exon (NM_001329877, Exon 5 of 5)	3241	2523	FUT1	fucosyltransferase 1 (H blood group)	protein-coding
2.99867-2	chr15	90604752	90606332	13.17	Intron (NM_198526, Intron 1 of 4)	19897	109729181	ZNF710-AS1	ZNF710 antisense RNA 1	ncRNA
2.12493	chr17	72746158	72747157	13.1661	Intron (NM_004252, Intron 1 of 5)	1890	9368	SLC9A3R1	SLC9A3 regulator 1	protein-coding
2.12201	chr6	130004867	130005866	13.1651	Intron (NM_033515, Intron 1 of 14)	25956	93663	ARHGAP18	Rho GTPase activating protein 18	protein-coding
3.36141	chr1	24446361	24447360	13.1643	3' UTR (NM_021258, Exon 7 of 7)	-8235	127294	MYOM3	myomesin 3	protein-coding
3.27964	chr9	130615994	130617407	9.29328	Promoter-TSS	352	2022	ENG	endoglin	protein-coding
3.59733	chr20	31051404	31052403	13.1527	Intron (NM_001256798, Intron 5 of 10)	19390	140688	NOL4L	nucleolar protein 4 like	protein-coding
3.27672	chr11	124932819	124933818	8.8145	Promoter-TSS	117	219855	SLC37A2	solute carrier family 37 member 2	protein-coding
2.08256	chr17	990514	991811	13.1498	Intron (NM_001092, Intron 3 of 21)	-8929	29	ABR	ABR activator of RhoGEF and GTPase	protein-coding
2.05529	chr6	35452980	35453979	13.1438	Intron (NM_003214, Intron 2 of 12)	11377	7005	TEAD3	TEA domain transcription factor 3	protein-coding
3.27577	chr9	130659250	130660332	9.6523	Promoter-TSS	-104	30815	ST6GALNAC6	ST6 N-acetylgalactosaminide alpha-2,6-sialyltransferase 6	protein-coding
3.27552	chr8	42249355	42250354	7.80299	Promoter-TSS	456	7419	VDAC3	voltage dependent anion channel 3	protein-coding
3.04842	chr15	67055269	67056349	13.1225	Intron (NR_027654, Intron 4 of 4)	61235	4091	SMAD6	SMAD family member 6	protein-coding
2.2069	chr17	965694	967541	13.1222	Intron (NM_001092, Intron 9 of 21)	15616	29	ABR	ABR activator of RhoGEF and GTPase	protein-coding
3.27351	chr14	31675494	31677313	24.0439	Promoter-TSS	596	25831	HECTD1	HECT domain E3 ubiquitin protein ligase 1	protein-coding
2.32683	chr15	29962798	29963797	13.1134	Intergenic	-3842	100130111	LOC100130111	uncharacterized LOC100130111	ncRNA
2.90455	chr19	4374001	4375612	13.1109	Intron (NM_003025, Intron 1 of 9)	25738	6455	SH3GL1	SH3 domain containing GRB2 like 1, endophilin A2	protein-coding
3.27415	chr7	2673135	2674134	13.1108	Intron (NM_025250, Intron 1 of 13)	2014	80727	TTYH3	tweety family member 3	protein-coding
2.9082	chr10	73472621	73473620	13.1064	3' UTR (NM_001164375, Exon 2 of 2)	6415	414152	C10orf105	chromosome 10 open reading frame 105	protein-coding
2.30095	chr15	86249557	86250558	13.1059	Intron (NM_007200, Intron 17 of 36)	51899	101929679	LOC101929679	uncharacterized LOC101929679	ncRNA
5.67149	chr7	381678	382677	13.1044	Intergenic	-37214	442497	LOC442497	uncharacterized LOC442497	ncRNA
3.27278	chr1	155176829	155177828	9.47103	Promoter-TSS	360	7059	THBS3	thrombospondin 3	protein-coding
3.27194	chr8	85094925	85095924	2.5843	Promoter-TSS	-17	138046	RALYL	RALY RNA binding protein like	protein-coding
2.18423	chr7	76021823	76023445	13.0956	Intron (NM_080744, Intron 9 of 10)	-4205	7784	ZP3	zona pellucida glycoprotein 3	protein-coding
3.27179	chr10	73723673	73725276	12.2016	Promoter-TSS	321	9469	CHST3	carbohydrate sulfotransferase 3	protein-coding
2.05979	chr14	105143514	105144513	13.0783	Promoter-TSS	73	100616300	MIR4710	microRNA 4710	ncRNA
3.26985	chr8	41522389	41523388	6.83648	Promoter-TSS	-96	286	ANK1	ankyrin 1	protein-coding
3.26394	chr11	111169574	111170937	23.1031	Promoter-TSS	221	120376	COLCA2	colorectal cancer associated 2	protein-coding
3.26352	chr5	74348102	74349870	17.9789	Promoter-TSS	-603	51301	GCNT4	glucosaminyl (N-acetyl) transferase 4	protein-coding
2.40566	chr11	34846839	34847838	13.0714	Intergenic	-90339	8050	PDHX	pyruvate dehydrogenase complex component X	protein-coding
2.18561	chr10	32047960	32049988	13.0698	Intergenic	148880	94134	ARHGAP12	Rho GTPase activating protein 12	protein-coding
5.96702	chr7	2680059	2681058	13.0669	Intron (NM_025250, Intron 1 of 13)	8938	80727	TTYH3	tweety family member 3	protein-coding
3.26096	chr22	24309037	24310036	16.9705	Promoter-TSS	460	100037417	DDTL	D-dopachrome tautomerase like	protein-coding
4.92895	chr22	50921730	50923549	13.0622	3' UTR (NM_001369882, Exon 2 of 2)	-2649	55586	MIOX	myo-inositol oxygenase	protein-coding
2.61823	chr15	77799399	77800506	13.0547	Intergenic	-17985	101929457	LOC101929457	uncharacterized LOC101929457	ncRNA
4.24523	chr22	46973797	46974796	13.0498	Intron (NM_001366660, Intron 1 of 17)	1311	23151	GRAMD4	GRAM domain containing 4	protein-coding
2.78132	chr16	56660255	56661254	13.0497	3' UTR (NM_001363555, Exon 2 of 2)	1061	4493	MT1E	metallothionein 1E	protein-coding
3.25889	chr5	36240710	36242521	22.5445	Promoter-TSS	-122	133686	NADK2	NAD kinase 2, mitochondrial	protein-coding
6.91384	chr22	30686489	30687488	13.0443	TTS (NM_001204240)	-1372	652968	CASTOR1	cytosolic arginine sensor for mTORC1 subunit 1	protein-coding
3.25765	chrX	107018163	107019576	10.0624	Promoter-TSS	148	1831	TSC22D3	TSC22 domain family member 3	protein-coding
3.25608	chr18	10454381	10455744	7.45239	Promoter-TSS	430	147495	APCDD1	APC down-regulated 1	protein-coding
2.81104	chr6	130029155	130031319	13.038	Intron (NM_033515, Intron 1 of 14)	1085	93663	ARHGAP18	Rho GTPase activating protein 18	protein-coding
3.25581	chr22	47134568	47135698	14.4328	Promoter-TSS	-984	64781	CERK	ceramide kinase	protein-coding
3.25563	chr2	99346289	99347365	8.09547	Promoter-TSS	768	11320	MGAT4A	alpha-1,3-mannosyl-glycoprotein 4-beta-N-acetylglucosaminyltransferase A	protein-coding
3.26763	chr1	164741375	164742374	13.028	Intron (NR_038072, Intron 1 of 3)	2004	100505795	LOC100505795	uncharacterized LOC100505795	ncRNA
3.25539	chr13	43148381	43149380	3.96221	Promoter-TSS	592	8600	TNFSF11	TNF superfamily member 11	protein-coding
3.25501	chr4	2365970	2366969	7.27827	Promoter-TSS	72	57732	ZFYVE28	zinc finger FYVE-type containing 28	protein-coding
2.1912	chr17	76973800	76975068	13.0192	Intron (NM_005567, Intron 1 of 5)	1571	3959	LGALS3BP	galectin 3 binding protein	protein-coding
2.55512	chr8	1711611	1713141	13.0175	Promoter-TSS	374	101927752	LOC101927752	uncharacterized LOC101927752	ncRNA
2.31711	chrX	49019704	49020703	13.0159	Exon (NM_024859, Exon 2 of 6)	1022	79917	MAGIX	MAGI family member, X-linked	protein-coding
3.25467	chr4	169753197	169754196	13.7798	Promoter-TSS	450	23022	PALLD	palladin, cytoskeletal associated protein	protein-coding
2.98028	chr17	78044152	78045151	13.0083	Intron (NM_017950, Intron 10 of 19)	-27976	100616121	MIR1268B	microRNA 1268b	ncRNA
3.25441	chr9	95726709	95727708	8.92102	Promoter-TSS	919	89846	FGD3	FYVE, RhoGEF and PH domain containing 3	protein-coding
2.48287	chr14	81635932	81637396	13.0006	Intergenic	32514	677845	SNORA79	small nucleolar RNA, H/ACA box 79	snoRNA
3.25431	chr9	119449760	119450759	9.36282	Promoter-TSS	675	22954	TRIM32	tripartite motif containing 32	protein-coding
3.25207	chr17	38219169	38220168	16.0764	Promoter-TSS	450	7067	THRA	thyroid hormone receptor alpha	protein-coding
3.25002	chr3	184097059	184098058	7.14512	Promoter-TSS	-82	7066	THPO	thrombopoietin	protein-coding
3.24873	chr1	28918591	28919590	6.28525	Promoter-TSS	83	115273	RAB42	RAB42, member RAS oncogene family	protein-coding
3.24813	chr18	3411543	3412542	3.72133	Promoter-TSS	117	7050	TGIF1	TGFB induced factor homeobox 1	protein-coding
3.24497	chr8	17657804	17659740	19.5165	Promoter-TSS	-39	57509	MTUS1	microtubule associated scaffold protein 1	protein-coding
4.29532	chr8	48292362	48293361	12.9747	Intron (NR_104581, Intron 5 of 16)	119331	23514	SPIDR	scaffold protein involved in DNA repair	protein-coding
4.60795	chr13	45428106	45429466	12.9736	Intergenic	-45020	144817	LINC00330	long intergenic non-protein coding RNA 330	ncRNA
3.24491	chr3	197476161	197477998	13.3786	Promoter-TSS	-39	84248	FYTTD1	forty-two-three domain containing 1	protein-coding
6.00978	chr14	65762893	65763892	12.9653	Intergenic	38509	100616176	MIR4708	microRNA 4708	ncRNA
5.78452	chr2	127413413	127416058	12.9566	Intron (NM_016815, Intron 1 of 2)	1001	2995	GYPC	glycophorin C (Gerbich blood group)	protein-coding
3.24262	chr9	97400769	97402278	7.36583	Promoter-TSS	277	2203	FBP1	fructose-bisphosphatase 1	protein-coding
6.48886	chr9	95992523	95993522	12.9501	Intron (NM_001282394, Intron 2 of 29)	45810	65268	WNK2	WNK lysine deficient protein kinase 2	protein-coding
5.18775	chr3	139267308	139268307	12.9409	Intron (NR_121609, Intron 3 of 4)	-9223	5947	RBP1	retinol binding protein 1	protein-coding
3.79846	chr19	52191066	52192065	12.9355	Non-coding (NR_108100, Exon 2 of 2)	-1122	147650	SPACA6	sperm acrosome associated 6	protein-coding
3.50921	chr2	85660434	85661433	12.9353	Intron (NM_201594, Intron 14 of 20)	14879	284948	SH2D6	SH2 domain containing 6	protein-coding
3.24137	chr3	50604257	50605520	9.91557	Promoter-TSS	290	51161	C3orf18	chromosome 3 open reading frame 18	protein-coding
4.887	chr7	29316899	29317898	12.9306	Intron (NM_001293072, Intron 1 of 12)	-68812	102724484	LOC102724484	uncharacterized LOC102724484	ncRNA
3.96582	chr19	8304981	8305980	12.9299	Intron (NM_024552, Intron 2 of 11)	31226	79603	CERS4	ceramide synthase 4	protein-coding
3.24136	chr3	122745348	122746347	5.58855	Promoter-TSS	763	54437	SEMA5B	semaphorin 5B	protein-coding
2.4641	chr1	109693539	109694538	12.9267	Intron (NM_001284352, Intron 1 of 20)	-35133	57535	KIAA1324	KIAA1324	protein-coding
5.79532	chr18	12086063	12087062	12.924	Intergenic	-7280	342850	ANKRD62	ankyrin repeat domain 62	protein-coding
3.24001	chr16	69958299	69959298	7.11703	Promoter-TSS	-144	11060	WWP2	WW domain containing E3 ubiquitin protein ligase 2	protein-coding
3.85858	chr16	75341616	75342615	12.9207	Intron (NM_006324, Intron 5 of 6)	-40210	9564	BCAR1	BCAR1 scaffold protein, Cas family member	protein-coding
3.23995	chr5	133860535	133861539	22.2098	Promoter-TSS	-323	23338	JADE2	jade family PHD finger 2	protein-coding
5.02075	chr8	37755132	37756131	12.9127	Intron (NM_001002814, Intron 1 of 5)	1384	80223	RAB11FIP1	RAB11 family interacting protein 1	protein-coding
4.32875	chr17	81048879	81049878	12.9123	Intron (NM_001004431, Intron 2 of 3)	10356	284207	METRNL	meteorin like, glial cell differentiation regulator	protein-coding
2.11214-3	chr8	28268970	28270301	12.9092	Intergenic	-25658	55893	ZNF395	zinc finger protein 395	protein-coding
3.23917	chr1	33168462	33169461	6.04968	Promoter-TSS	-590	81493	SYNC	syncoilin, intermediate filament protein	protein-coding
2.57067	chr10	71445370	71446369	12.9033	Intergenic	55866	219738	FAM241B	family with sequence similarity 241 member B	protein-coding
2.14538	chr10	91133926	91135254	12.9031	Intergenic	-3223	439996	IFIT1B	interferon induced protein with tetratricopeptide repeats 1B	protein-coding
4.92374	chr5	154032826	154034149	12.9012	Intergenic	-29052	23367	LARP1	La ribonucleoprotein domain family member 1	protein-coding
6.73717	chr14	100018515	100019514	12.8996	Intron (NM_001144995, Intron 1 of 5)	51530	317762	CCDC85C	coiled-coil domain containing 85C	protein-coding
5.99656	chr19	3457994	3459498	12.8953	Intron (NM_001245005, Intron 9 of 9)	21777	284422	SMIM24	small integral membrane protein 24	protein-coding
3.23609	chr11	68607890	68609072	15.8522	Promoter-TSS	903	1374	CPT1A	carnitine palmitoyltransferase 1A	protein-coding
2.14928	chr3	107317503	107318588	12.8874	Intron (NM_001142568, Intron 2 of 17)	76236	56987	BBX	BBX high mobility group box domain containing	protein-coding
4.21882	chr1	182112932	182113994	12.8865	Intergenic	-82616	127665	ZNF648	zinc finger protein 648	protein-coding
3.23476	chr17	40948932	40951061	13.6274	Promoter-TSS	726	28958	COA3	cytochrome c oxidase assembly factor 3	protein-coding
3.23403	chr1	220701191	220702975	5.14834	Promoter-TSS	558	4139	MARK1	microtubule affinity regulating kinase 1	protein-coding
5.31849	chr12	54747011	54748010	12.8811	Promoter-TSS	35	102724050	LOC102724050	uncharacterized LOC102724050	ncRNA
3.23333	chr16	31119754	31120753	9.36694	Promoter-TSS	546	10295	BCKDK	branched chain keto acid dehydrogenase kinase	protein-coding
2.09286	chr17	74267613	74268612	12.867	TTS (NM_182565)	6683	283991	UBALD2	UBA like domain containing 2	protein-coding
6.15466	chr17	17642627	17643862	12.8583	Intron (NM_030665, Intron 2 of 5)	26372	100861516	RAI1-AS1	RAI1 antisense RNA 1	ncRNA
2.47306	chr20	3183614	3184744	12.8476	Intron (NM_023935, Intron 1 of 8)	1149	65992	DDRGK1	DDRGK domain containing 1	protein-coding
3.2304	chr1	19599923	19600922	4.03164	Promoter-TSS	194	246181	AKR7L	aldo-keto reductase family 7 like (gene/pseudogene)	protein-coding
3.22901	chr3	141120569	141122239	20.149	Promoter-TSS	213	253461	ZBTB38	zinc finger and BTB domain containing 38	protein-coding
7.12354	chr20	62372028	62373027	12.8317	Intron (NM_020062, Intron 2 of 7)	1398	56731	SLC2A4RG	SLC2A4 regulator	protein-coding
7.49462	chr8	49669769	49670768	12.8245	Intergenic	-22398	79645	EFCAB1	EF-hand calcium binding domain 1	protein-coding
2.31516	chr2	112210906	112211905	12.8219	Intron (NR_024373, Intron 1 of 1)	41333	541471	MIR4435-2HG	MIR4435-2 host gene	ncRNA
9.27386	chr20	44574540	44575687	12.8143	Intron (NM_022104, Intron 14 of 16)	11791	63935	PCIF1	PDX1 C-terminal inhibiting factor 1	protein-coding
2.09753	chr9	112091273	112092765	12.8132	Intergenic	-8775	54566	EPB41L4B	erythrocyte membrane protein band 4.1 like 4B	protein-coding
4.23187	chr9	97733445	97735157	12.8108	Intron (NM_032823, Intron 8 of 14)	-26465	101928119	LOC101928119	uncharacterized LOC101928119	ncRNA
3.22846	chr15	91445226	91447116	11.9158	Promoter-TSS	276	4122	MAN2A2	mannosidase alpha class 2A member 2	protein-coding
8.19133	chr1	33723102	33724366	12.8089	Intron (NM_152493, Intron 1 of 8)	1641	149076	ZNF362	zinc finger protein 362	protein-coding
3.22739	chr6	147828674	147830075	4.53069	Promoter-TSS	-452	389432	SAMD5	sterile alpha motif domain containing 5	protein-coding
3.22585	chr11	1507026	1508025	11.5618	Promoter-TSS	484	81532	MOB2	MOB kinase activator 2	protein-coding
10.2471	chr17	38247692	38248691	12.8067	TTS (NM_021724)	8651	9572	NR1D1	nuclear receptor subfamily 1 group D member 1	protein-coding
3.42045	chr1	183118288	183119443	12.8058	Intergenic	-8460	110841583	LAMC1-AS1	LAMC1 antisense RNA 1	ncRNA
2.0129	chr1	9353985	9354984	12.8007	Intron (NM_025106, Intron 1 of 2)	1531	80176	SPSB1	splA/ryanodine receptor domain and SOCS box containing 1	protein-coding
3.34218	chr2	173328270	173329269	12.7961	TTS (NR_157573)	1981	101929947	ITGA6-AS1	ITGA6 antisense RNA 1	ncRNA
3.88982	chr8	81785008	81786022	12.7951	Intron (NM_001033723, Intron 1 of 8)	1188	619279	ZNF704	zinc finger protein 704	protein-coding
3.22314	chr22	24115496	24116495	7.2598	Promoter-TSS	959	4320	MMP11	matrix metallopeptidase 11	protein-coding
3.22274	chr2	111002550	111003549	2.30036	Promoter-TSS	-52	205251	MTLN	mitoregulin	protein-coding
2.1122	chr7	44673233	44674232	12.7846	Intron (NM_001165036, Intron 2 of 22)	27506	4967	OGDH	oxoglutarate dehydrogenase	protein-coding
2.21607	chr5	141256391	141257390	12.7802	Intron (NM_032420, Intron 1 of 4)	1085	5097	PCDH1	protocadherin 1	protein-coding
2.36881	chr11	129185365	129186369	12.7766	Intergenic	-32808	399975	LOC399975	uncharacterized LOC399975	ncRNA
4.45847	chr15	57896393	57897392	12.7766	Intron (NM_001018100, Intron 2 of 12)	12790	145781	GCOM1	GRINL1A complex locus 1	protein-coding
8.89456	chr16	318634	320131	12.775	Exon (NM_183337, Exon 17 of 17)	6562	8786	RGS11	regulator of G protein signaling 11	protein-coding
3.21706	chr2	165811492	165812491	3.80122	Promoter-TSS	44	151258	SLC38A11	solute carrier family 38 member 11	protein-coding
3.21531	chr19	41882651	41883650	6.18796	Promoter-TSS	-19	641649	TMEM91	transmembrane protein 91	protein-coding
5.01269	chr1	120255013	120256977	12.7602	Intron (NM_006623, Intron 1 of 11)	1438	26227	PHGDH	phosphoglycerate dehydrogenase	protein-coding
2.3651	chr11	70963227	70964246	12.7504	Intergenic	-27894	22941	SHANK2	SH3 and multiple ankyrin repeat domains 2	protein-coding
3.21442	chr4	89204193	89206575	17.8615	Promoter-TSS	329	152926	PPM1K	protein phosphatase, Mg2+/Mn2+ dependent 1K	protein-coding
3.85129	chr1	227161225	227163225	12.744	Intron (NM_020247, Intron 4 of 14)	34230	56997	COQ8A	coenzyme Q8A	protein-coding
2.77326	chr18	55711908	55713605	12.7407	Intron (NM_001243960, Intron 1 of 28)	1298	23327	NEDD4L	NEDD4 like E3 ubiquitin protein ligase	protein-coding
2.55766	chr9	36486326	36487529	12.7403	Intergenic	-85732	152006	RNF38	ring finger protein 38	protein-coding
2.68763	chr2	87796263	87797262	12.7342	Intron (NR_024204, Intron 3 of 3)	27293	112597	CYTOR	cytoskeleton regulator RNA	ncRNA
3.21064	chr7	45128059	45129058	5.4705	Promoter-TSS	10	23148	NACAD	NAC alpha domain containing	protein-coding
3.20924	chr9	4489697	4491009	6.969	Promoter-TSS	-115	6505	SLC1A1	solute carrier family 1 member 1	protein-coding
2.48251	chr1	164580708	164581707	12.7289	Intron (NM_001204963, Intron 2 of 8)	52248	5087	PBX1	PBX homeobox 1	protein-coding
2.19065	chr11	86666642	86667891	12.7279	Promoter-TSS	603	100506368	FZD4-DT	FZD4 divergent transcript	ncRNA
3.20911	chr14	31343602	31344601	4.31087	Promoter-TSS	336	1690	COCH	cochlin	protein-coding
3.20527	chr1	209941639	209942638	5.31129	Promoter-TSS	228	80342	TRAF3IP3	TRAF3 interacting protein 3	protein-coding
3.20466	chr17	44928928	44929927	3.70746	Promoter-TSS	478	7484	WNT9B	Wnt family member 9B	protein-coding
4.44032	chr13	111209641	111210640	12.7241	Intron (NM_017817, Intron 1 of 1)	3929	55647	RAB20	RAB20, member RAS oncogene family	protein-coding
2.09714	chr2	232276398	232277397	12.7234	Intergenic	16476	93010	B3GNT7	UDP-GlcNAc:betaGal beta-1,3-N-acetylglucosaminyltransferase 7	protein-coding
2.60885	chr1	209827175	209828447	12.7197	Intergenic	-2041	3914	LAMB3	laminin subunit beta 3	protein-coding
2.01262	chr15	90589236	90590235	12.7163	Intron (NM_198526, Intron 1 of 4)	35704	109729181	ZNF710-AS1	ZNF710 antisense RNA 1	ncRNA
3.3676	chr6	43773787	43774786	12.7135	Intergenic	34581	7422	VEGFA	vascular endothelial growth factor A	protein-coding
3.20444	chr6	24495104	24496103	8.84311	Promoter-TSS	406	7915	ALDH5A1	aldehyde dehydrogenase 5 family member A1	protein-coding
3.20371	chr1	215254983	215255982	2.78355	Promoter-TSS	-598	3776	KCNK2	potassium two pore domain channel subfamily K member 2	protein-coding
3.09188	chr10	45457989	45458988	12.7101	Intron (NM_032023, Intron 1 of 10)	3238	83937	RASSF4	Ras association domain family member 4	protein-coding
2.00987	chr7	32767801	32768800	12.7095	Promoter-TSS	738	441208	ZNRF2P1	zinc and ring finger 2 pseudogene 1	pseudo
2.35515	chr8	42356112	42357111	12.7082	Intron (NM_006749, Intron 1 of 10)	2138	6575	SLC20A2	solute carrier family 20 member 2	protein-coding
3.15462	chr1	40849507	40850506	12.7064	Intron (NM_001198978, Intron 1 of 9)	-9011	64744	SMAP2	small ArfGAP2	protein-coding
3.19971	chr14	71374295	71375294	12.4439	Promoter-TSS	618	22990	PCNX1	pecanex 1	protein-coding
5.62742	chr3	50279997	50280996	12.6983	Intron (NM_001282618, Intron 1 of 7)	-3846	2771	GNAI2	G protein subunit alpha i2	protein-coding
3.19861	chr21	45720239	45721238	13.0396	Promoter-TSS	802	5211	PFKL	phosphofructokinase, liver type	protein-coding
3.19828	chr9	92220009	92221638	16.0217	Promoter-TSS	896	10912	GADD45G	growth arrest and DNA damage inducible gamma	protein-coding
3.4953	chr1	150943291	150944290	12.6906	Intron (NM_181746, Intron 1 of 10)	3521	29956	CERS2	ceramide synthase 2	protein-coding
3.4342	chr1	228328627	228330276	12.6898	Intron (NM_000858, Intron 2 of 8)	1471	2987	GUK1	guanylate kinase 1	protein-coding
3.19688	chr6	55443103	55444102	2.92583	Promoter-TSS	410	54511	HMGCLL1	3-hydroxymethyl-3-methylglutaryl-CoA lyase like 1	protein-coding
3.83943	chr4	90169722	90170721	12.6769	Exon (NM_198281, Exon 2 of 2)	58730	285513	GPRIN3	GPRIN family member 3	protein-coding
3.19443	chr17	73839706	73841504	17.4923	Promoter-TSS	193	201294	UNC13D	unc-13 homolog D	protein-coding
3.19365	chr9	116225812	116227091	8.07725	Promoter-TSS	444	5998	RGS3	regulator of G protein signaling 3	protein-coding
3.19182	chr11	1508169	1509548	10.8939	Promoter-TSS	-849	81532	MOB2	MOB kinase activator 2	protein-coding
2.22155	chr5	92914957	92916766	12.6493	Intron (NR_109818, Intron 1 of 6)	1165	441094	NR2F1-AS1	NR2F1 antisense RNA 1	ncRNA
4.88944	chr10	104410540	104411539	12.6483	Intron (NM_001345950, Intron 1 of 4)	6787	81603	TRIM8	tripartite motif containing 8	protein-coding
3.1918	chr10	104404434	104405433	22.3084	Promoter-TSS	681	81603	TRIM8	tripartite motif containing 8	protein-coding
3.03153	chr14	94407097	94408612	12.6418	Intron (NM_001202429, Intron 7 of 9)	6794	100616140	MIR4506	microRNA 4506	ncRNA
9.64196	chr6	43952163	43953162	12.637	Intergenic	-15660	221416	C6orf223	chromosome 6 open reading frame 223	ncRNA
3.18687	chr20	35169451	35171081	12.6983	Promoter-TSS	344	10398	MYL9	myosin light chain 9	protein-coding
3.18582	chr1	14924155	14925154	3.95627	Promoter-TSS	-527	23254	KAZN	kazrin, periplakin interacting protein	protein-coding
2.8407	chr11	93477912	93478911	12.6304	5' UTR (NM_001351985, Exon 2 of 10)	-1198	28970	C11orf54	chromosome 11 open reading frame 54	protein-coding
3.00725	chr7	76626097	76627660	12.6298	Intron (NR_023383, Intron 2 of 10)	16739	441263	DTX2P1-UPK3BP1-PMS2P11	DTX2P1-UPK3BP1-PMS2P11 readthrough, transcribed pseudogene	pseudo
3.18551	chr10	125650751	125651750	4.24586	Promoter-TSS	73	119587	CPXM2	carboxypeptidase X, M14 family member 2	protein-coding
3.25785	chr14	76298038	76299603	12.6257	Intron (NM_015072, Intron 28 of 31)	149518	7043	TGFB3	transforming growth factor beta 3	protein-coding
3.18448	chr13	80912824	80914697	21.7713	Promoter-TSS	34	10253	SPRY2	sprouty RTK signaling antagonist 2	protein-coding
3.18402	chr13	77899887	77900886	9.29918	Promoter-TSS	843	23077	MYCBP2	MYC binding protein 2	protein-coding
4.36759	chr2	67264189	67265571	12.6184	Intergenic	-48698	102800447	LINC01828	long intergenic non-protein coding RNA 1828	ncRNA
3.63255	chr7	26045667	26046666	12.6165	Intergenic	-56560	406940	MIR148A	microRNA 148a	ncRNA
3.09725	chr11	12180980	12181979	12.6155	Intron (NR_144417, Intron 2 of 26)	-2147	9645	MICAL2	microtubule associated monooxygenase, calponin and LIM domain containing 2	protein-coding
3.18217	chr8	38088998	38090267	20.0772	Promoter-TSS	161	23259	DDHD2	DDHD domain containing 2	protein-coding
2.52798-2	chr9	140116819	140117818	12.6118	Intergenic	-1543	727800	RNF208	ring finger protein 208	protein-coding
7.20236	chr1	157963738	157965340	12.6117	Intron (NM_001286349, Intron 1 of 12)	1104	55243	KIRREL1	kirre like nephrin family adhesion molecule 1	protein-coding
3.18083	chr18	71958214	71959982	18.1954	Promoter-TSS	100	1528	CYB5A	cytochrome b5 type A	protein-coding
2.3224	chr11	12309266	12310265	12.6055	Intron (NM_032867, Intron 1 of 8)	1318	84953	MICALCL	MICAL C-terminal like	protein-coding
3.17976	chr14	24438287	24439812	6.44627	Promoter-TSS	-34	317749	DHRS4L2	dehydrogenase/reductase 4 like 2	protein-coding
3.3334	chr19	39210145	39211144	12.5979	Intron (NM_001322033, Intron 11 of 20)	24470	147968	CAPN12	calpain 12	protein-coding
3.99409	chr22	20906491	20907490	12.5952	Intron (NM_001003891, Intron 3 of 17)	44656	51586	MED15	mediator complex subunit 15	protein-coding
3.17965	chr1	47081137	47082763	17.4024	Promoter-TSS	613	148932	MOB3C	MOB kinase activator 3C	protein-coding
9.11358	chr3	123128283	123129282	12.5917	Intron (NM_183357, Intron 1 of 20)	6407	111	ADCY5	adenylate cyclase 5	protein-coding
6.55915	chr17	73842953	73843952	12.5907	Intron (NM_001348170, Intron 7 of 8)	-2654	201294	UNC13D	unc-13 homolog D	protein-coding
2.51347	chr7	107981247	107982246	12.5848	Intron (NM_001371131, Intron 2 of 33)	-12776
2.2628	chr11	120081894	120083841	12.5804	Intron (NM_178507, Intron 1 of 3)	1127	220323	OAF	out at first homolog	protein-coding
4.62464	chr10	133810879	133812286	12.5731	Intergenic	-16065	664	BNIP3	BCL2 interacting protein 3	protein-coding
3.17868	chr4	699193	701376	18.1416	Promoter-TSS	663	10336	PCGF3	polycomb group ring finger 3	protein-coding
4.27867	chr15	93196930	93197929	12.5726	Intron (NM_207446, Intron 1 of 2)	1576	400451	FAM174B	family with sequence similarity 174 member B	protein-coding
2.18169	chr12	96001709	96002708	12.5695	Intergenic	-40823	100132594	PGAM1P5	phosphoglycerate mutase 1 pseudogene 5	pseudo
2.8611	chr1	208040538	208042674	12.5691	Intergenic	42864	947	CD34	CD34 molecule	protein-coding
3.17794	chr8	16884397	16885396	12.2536	Promoter-TSS	149	286097	MICU3	mitochondrial calcium uptake family member 3	protein-coding
3.17669	chr16	87524373	87525722	8.91039	Promoter-TSS	413	23174	ZCCHC14	zinc finger CCHC-type containing 14	protein-coding
2.05294	chr1	112050019	112051018	12.5515	Intron (NM_001081976, Intron 1 of 5)	-3775	140	ADORA3	adenosine A3 receptor	protein-coding
2.88385	chr1	17274787	17275786	12.5497	Intron (NM_014675, Intron 18 of 36)	26860	9696	CROCC	ciliary rootlet coiled-coil, rootletin	protein-coding
3.17336	chr4	91048247	91050181	10.1025	Promoter-TSS	530	401145	CCSER1	coiled-coil serine rich protein 1	protein-coding
3.17262	chr12	53440189	53441188	22.2553	Promoter-TSS	-122	23371	TNS2	tensin 2	protein-coding
7.22764	chr1	47078283	47079282	12.5429	Exon (NM_145279, Exon 2 of 4)	2023	148932	MOB3C	MOB kinase activator 3C	protein-coding
3.17227	chr8	95907333	95908542	7.0719	Promoter-TSS	-59	137682	NDUFAF6	NADH:ubiquinone oxidoreductase complex assembly factor 6	protein-coding
3.15123	chr3	52270988	52271987	12.5331	Intron (NM_007284, Intron 1 of 8)	1687	11344	TWF2	twinfilin actin binding protein 2	protein-coding
3.47847	chr8	6721011	6722934	12.533	Intergenic	13486	1672	DEFB1	defensin beta 1	protein-coding
2.91362	chr12	92936828	92937827	12.5303	Intergenic	76872	100507616	LINC02397	long intergenic non-protein coding RNA 2397	ncRNA
5.40841	chr12	50066744	50067938	12.5221	Intron (NM_198900, Intron 1 of 24)	33847	91010	FMNL3	formin like 3	protein-coding
2.0883	chr9	99636817	99638566	12.5201	Intergenic	6509	100132781	LOC100132781	cyclin Y like 1 pseudogene	pseudo
3.16707	chr11	46369164	46370583	11.2248	Promoter-TSS	860	8525	DGKZ	diacylglycerol kinase zeta	protein-coding
3.16594	chr8	121136953	121137952	4.75618	Promoter-TSS	111	7373	COL14A1	collagen type XIV alpha 1 chain	protein-coding
3.16508	chr14	27066350	27067349	2.79843	Promoter-TSS	111	4857	NOVA1	NOVA alternative splicing regulator 1	protein-coding
3.16276	chr17	8532896	8534296	8.50734	Promoter-TSS	447	4628	MYH10	myosin heavy chain 10	protein-coding
3.68573	chr16	67485237	67486236	12.5111	Intron (NM_004691, Intron 2 of 7)	20712	3291	HSD11B2	hydroxysteroid 11-beta dehydrogenase 2	protein-coding
2.16076	chr5	176793455	176794454	12.5044	Exon (NM_001366618, Exon 5 of 14)	9029	10636	RGS14	regulator of G protein signaling 14	protein-coding
3.16139	chr16	419334	420757	8.62128	Promoter-TSS	493	10573	MRPL28	mitochondrial ribosomal protein L28	protein-coding
3.15957	chr6	70575931	70576930	3.13173	Promoter-TSS	-18	1310	COL19A1	collagen type XIX alpha 1 chain	protein-coding
2.09838	chr9	140023592	140024591	12.4947	Intergenic	-9515	2902	GRIN1	glutamate ionotropic receptor NMDA type subunit 1	protein-coding
3.15847	chr1	230849429	230850752	8.37042	Promoter-TSS	-222	183	AGT	angiotensinogen	protein-coding
2.39876	chr9	70093891	70094890	12.4797	Intergenic	84425	653427	FOXD4L5	forkhead box D4 like 5	protein-coding
10.3372	chr19	19572805	19573804	12.4793	Intron (NM_001300946, Intron 2 of 12)	27432	693225	MIR640	microRNA 640	ncRNA
2.54547	chr6	7145581	7146580	12.4789	Intron (NM_001003699, Intron 1 of 12)	37886	6239	RREB1	ras responsive element binding protein 1	protein-coding
4.1915	chr9	139580039	139581038	12.4779	Intron (NM_006412, Intron 1 of 5)	1371	10555	AGPAT2	1-acylglycerol-3-phosphate O-acyltransferase 2	protein-coding
3.00159	chr10	25010162	25011161	12.4758	Intron (NM_001367454, Intron 2 of 25)	1016	57584	ARHGAP21	Rho GTPase activating protein 21	protein-coding
10.5116	chr19	17358528	17359527	12.4755	TTS (NR_135632)	-2876	2063	NR2F6	nuclear receptor subfamily 2 group F member 6	protein-coding
3.28502	chr1	109691776	109693248	12.4713	Intron (NM_001284352, Intron 1 of 20)	35775	57535	KIAA1324	KIAA1324	protein-coding
6.32291	chr9	134503168	134504167	12.4649	Intron (NM_198679, Intron 8 of 23)	81562	2889	RAPGEF1	Rap guanine nucleotide exchange factor 1	protein-coding
5.90566	chr3	58149851	58151199	12.4637	Non-coding (NR_135534, Exon 2 of 2)	5837	105377105	FLNB-AS1	FLNB antisense RNA 1	ncRNA
4.11497	chr13	24786701	24787700	12.4567	Intron (NM_153023, Intron 1 of 11)	41377	100874231	SPATA13-AS1	SPATA13 antisense RNA 1	ncRNA
2.58676	chr11	117703822	117704821	12.4562	Intron (NM_001243598, Intron 6 of 9)	-5517	486	FXYD2	FXYD domain containing ion transport regulator 2	protein-coding
3.15436	chr13	108921649	108923245	5.14574	Promoter-TSS	470	10673	TNFSF13B	TNF superfamily member 13b	protein-coding
3.154	chr2	159825212	159827014	15.2795	Promoter-TSS	961	85461	TANC1	tetratricopeptide repeat, ankyrin repeat and coiled-coil containing 1	protein-coding
5.96082	chr19	51325504	51326503	12.4428	Intron (NM_002257, Intron 1 of 4)	1040	3816	KLK1	kallikrein 1	protein-coding
[truncated: 5,924 more rows]

## Sheet: ATAC_promoter_protein_1514
FC(DARs)	Chr	Start	End	RPKM(mean)	Annotation	Distance to TSS	Entrez ID	Nearest Gene	Gene Description	Gene Type
22.0387	chr5	23526839	23527838	24.1038	Exon (NM_020227, Exon 11 of 11)	19574	56979	PRDM9	PR/SET domain 9	protein-coding
21.2786	chr9	21836038	21837321	5.06965	Intron (NM_002451, Intron 4 of 7)	34044	4507	MTAP	methylthioadenosine phosphorylase	protein-coding
21.1552	chr9	21777262	21778261	5.0388	Intergenic	-24874	4507	MTAP	methylthioadenosine phosphorylase	protein-coding
20.9409	chr9	21802112	21803111	4.98522	Promoter-TSS	-24	4507	MTAP	methylthioadenosine phosphorylase	protein-coding
17.8737	chr9	21684599	21685598	4.21842	Intergenic	-117537	4507	MTAP	methylthioadenosine phosphorylase	protein-coding
17.577	chr9	22446906	22447905	4.14424	Promoter-TSS	582	63951	DMRTA1	DMRT like family A1	protein-coding
17.2074	chr9	21831716	21832715	4.05185	Intron (NM_002451, Intron 4 of 7)	29580	4507	MTAP	methylthioadenosine phosphorylase	protein-coding
16.6384	chr9	22008264	22009824	3.90961	Promoter-TSS	260	1030	CDKN2B	cyclin dependent kinase inhibitor 2B	protein-coding
16.5045	chr9	21964729	21965728	3.87613	Intergenic	-1910	51198	CDKN2A-DT	CDKN2A divergent transcript	ncRNA
16.429	chr9	21974452	21975452	3.85724	Promoter-TSS	-126	1029	CDKN2A	cyclin dependent kinase inhibitor 2A	protein-coding
13.4864	chr2	4720426	4721459	5.85917	Intergenic	-17130	727982	LINC01249	long intergenic non-protein coding RNA 1249	ncRNA
13.3382	chr9	21677412	21678470	3.08454	Intergenic	-118144	554202	MIR31HG	MIR31 host gene	ncRNA
12.9457	chr9	11064654	11065653	4.97731	Intergenic	451947	101929428	PTPRD-AS2	PTPRD antisense RNA 2 (head to head)	ncRNA
12.6974	chr9	22147823	22148822	2.92435	Intergenic	-139010	1030	CDKN2B	cyclin dependent kinase inhibitor 2B	protein-coding
12.4517	chr22	24383839	24384838	2.86291	Promoter-TSS	-27	2952	GSTT1	glutathione S-transferase theta 1	protein-coding
11.8902	chr9	32010600	32011599	6.72566	Intergenic	-373502	48	ACO1	aconitase 1	protein-coding
11.6611	chrX	135212865	135213947	4.62691	Intergenic	-15455	2273	FHL1	four and a half LIM domains 1	protein-coding
11.4359	chr9	22211426	22212425	2.60897	Intergenic	-202613	1030	CDKN2B	cyclin dependent kinase inhibitor 2B	protein-coding
11.1056	chr1	62352873	62353872	7.03385	Intron (NM_176877, Intron 22 of 42)	41625	113219465	MIR12132	microRNA 12132	ncRNA
10.2812	chr5	912186	913345	13.7606	Intron (NM_004237, Intron 10 of 12)	19766	9319	TRIP13	thyroid hormone receptor interactor 13	protein-coding
10.2612	chr9	21854048	21855047	2.31531	Intron (NM_002451, Intron 5 of 7)	51912	4507	MTAP	methylthioadenosine phosphorylase	protein-coding
10.1701	chrX	56805037	56806036	7.19599	Intron (NM_001348129, Intron 2 of 2)	-41519	442454	UQCRBP1	ubiquinol-cytochrome c reductase binding protein pseudogene 1	pseudo
10.0402	chrX	56799145	56800144	11.1649	Intron (NM_001348129, Intron 2 of 2)	-35627	442454	UQCRBP1	ubiquinol-cytochrome c reductase binding protein pseudogene 1	pseudo
9.89044	chr5	27241619	27242618	4.55176	Intergenic	-203425	1007	CDH9	cadherin 9	protein-coding
9.44845	chrX	13110336	13111335	2.11211	Intergenic	-48096	171484	FAM9C	family with sequence similarity 9 member C	protein-coding
9.42056	chr15	56335550	56336549	5.52723	Intergenic	-50239	4734	NEDD4	NEDD4 E3 ubiquitin protein ligase	protein-coding
9.41252	chr8	116230757	116231865	5.45406	Intergenic	448929	7227	TRPS1	transcriptional repressor GATA binding 1	protein-coding
9.26227	chr9	21056679	21057678	3.69541	Intergenic	20763	3456	IFNB1	interferon beta 1	protein-coding
9.22513	chr8	94708351	94709350	5.43189	Intron (NR_033858, Intron 1 of 10)	3811	642924	LINC00535	long intergenic non-protein coding RNA 535	ncRNA
9.18346	chrX	56079027	56080026	3.75459	Intron (NM_001324104, Intron 2 of 6)	144808	11279	KLF8	Kruppel like factor 8	protein-coding
8.57083	chr11	56321844	56322843	5.3085	Intergenic	-11610	219487	OR5M11	olfactory receptor family 5 subfamily M member 11	protein-coding
8.46917	chr12	18843267	18844309	4.20071	Intron (NM_033123, Intron 12 of 14)	46655	89869	PLCZ1	phospholipase C zeta 1	protein-coding
8.0044	chrX	9797330	9798329	3.28561	Intron (NM_001649, Intron 1 of 9)	43360	357	SHROOM2	shroom family member 2	protein-coding
7.93209	chr7	119692767	119693766	4.99222	Intergenic	-145837	105375475	LINC02476	long intergenic non-protein coding RNA 2476	ncRNA
7.91343	chrY	2238745	2239744	3.95517	Intron (NM_145177, Intron 3 of 6).2	129336	9189	ZBED1	zinc finger BED-type containing 1	protein-coding
7.90136	chr12	80384202	80385201	6.24407	Intergenic	-55466	4659	PPP1R12A	protein phosphatase 1 regulatory subunit 12A	protein-coding
7.73375	chr17	56025775	56026788	10.6116	Intron (NM_001271875, Intron 1 of 10)	6492	404093	CUEDC1	CUE domain containing 1	protein-coding
7.69358	chr18	67505893	67506892	4.75295	Intron (NM_152721, Intron 7 of 7)	108717	10666	CD226	CD226 molecule	protein-coding
7.63512	chr4	125863925	125864924	3.55388	Intergenic	-230537	57182	ANKRD50	ankyrin repeat domain 50	protein-coding
7.54549	chr12	16503330	16504329	2.83924	Intron (NM_145791, Intron 1 of 3)	-2522	4257	MGST1	microsomal glutathione S-transferase 1	protein-coding
7.51712	chr21	16596316	16597315	3.75708	Intergenic	-159494	8204	NRIP1	nuclear receptor interacting protein 1	protein-coding
7.41917	chr18	74271020	74272045	6.30535	Non-coding (NR_015417, Exon 3 of 3)	30920	284276	LINC00908	long intergenic non-protein coding RNA 908	ncRNA
7.29973	chr10	28718373	28719372	4.20549	Intergenic	65870	105376468	LINC02652	long intergenic non-protein coding RNA 2652	ncRNA
7.27596	chr18	70515489	70516488	1.56899	Intron (NM_138999, Intron 4 of 4)	4629	100847083	MIR548AV	microRNA 548av	ncRNA
7.13505	chr18	76391805	76392804	3.62418	Intergenic	-347971	27164	SALL3	spalt like transcription factor 3	protein-coding
7.10047	chrX	140499300	140500625	5.17136	Intergenic	-90881	619455	SPANXA2-OT1	SPANXA2 overlapping transcript 1	ncRNA
6.90534	chr4	189080372	189081371	7.35976	Intergenic	20276	339976	TRIML1	tripartite motif family like 1	protein-coding
6.84789	chr2	209223450	209224837	11.5983	Promoter-TSS	-273	5746	PTH2R	parathyroid hormone 2 receptor	protein-coding
6.83687	chr6	128718921	128719920	3.73435	Intron (NM_001291981, Intron 1 of 32)	122324	5796	PTPRK	protein tyrosine phosphatase receptor type K	protein-coding
6.76241	chr11	100620923	100621922	11.2072	Intron (NM_152432, Intron 1 of 23)	-62736	100128386	LOC100128386	uncharacterized LOC100128386	ncRNA
6.72828	chr6	169825284	169826283	10.4723	Intergenic	-171574	7058	THBS2	thrombospondin 2	protein-coding
6.71908	chr12	39376753	39377752	3.9647	Intergenic	-77859	144402	CPNE8	copine 8	protein-coding
6.6844	chrX	14992396	14993395	1.88672	Intergenic	89482	158747	MOSPD2	motile sperm domain containing 2	protein-coding
6.662	chrX	116510118	116511117	3.10826	Intergenic	-558789	100126447	LOC100126447	uncharacterized LOC100126447	ncRNA
6.54694	chr5	114404176	114405175	6.68625	Intergenic	100930	55521	TRIM36	tripartite motif containing 36	protein-coding
6.40424	chr4	99351500	99352499	3.62848	Intron (NM_001100430, Intron 10 of 12)	169464	5910	RAP1GDS1	Rap1 GTPase-GDP dissociation stimulator 1	protein-coding
6.39428	chr9	140726085	140727084	7.16931	Intron (NM_001354263, Intron 25 of 26)	-6287	693187	MIR602	microRNA 602	ncRNA
6.30142	chrX	130875463	130876462	3.33808	Intron (NR_026975, Intron 10 of 12)	88709	286467	FIRRE	firre intergenic repeating RNA element	ncRNA
6.22948	chr17	15850893	15851892	6.3672	Intron (NM_000676, Intron 1 of 1)	3161	136	ADORA2B	adenosine A2b receptor	protein-coding
6.21205	chr19	49362980	49363979	6.00912	Intron (NM_001161354, Intron 6 of 16)	8395	57664	PLEKHA4	pleckstrin homology domain containing A4	protein-coding
6.12694	chr8	79555898	79557285	3.87123	Intergenic	-21733	51101	ZC2HC1A	zinc finger C2HC-type containing 1A	protein-coding
6.08664	chr12	32108888	32109887	7.91646	Intergenic	-2962	55196	RESF1	retroelement silencing factor 1	protein-coding
6.06426	chrX	10601489	10602488	1.26607	Intron (NM_033290, Intron 1 of 9)	-13363	4281	MID1	midline 1	protein-coding
6.05448	chr2	81885052	81886100	9.98461	Intergenic	-191506	100507201	LINC01815	long intergenic non-protein coding RNA 1815	ncRNA
6.0493	chr12	50974686	50975685	1.26232	Intron (NM_173602, Intron 1 of 37)	76417	57609	DIP2B	disco interacting protein 2 homolog B	protein-coding
6.02431	chr15	31083107	31084106	3.61336	Intergenic	-26633	390561	HERC2P10	hect domain and RLD 2 pseudogene 10	pseudo
6.01188	chrX	73070451	73071450	3.55566	Non-coding (NR_001564, Exon 1 of 6)	1638	7503	XIST	X inactive specific transcript	ncRNA
6.00711	chr6	3252389	3253388	2.55817	Intergenic	-6293	389362	PSMG4	proteasome assembly chaperone 4	protein-coding
5.98815	chr10	134148411	134149410	10.3689	Intron (NM_001143759, Intron 2 of 8)	-1934	80313	LRRC27	leucine rich repeat containing 27	protein-coding
5.97758	chr4	190154636	190156778	10.1745	Intergenic	-425053	101928971	LINC01262	long intergenic non-protein coding RNA 1262	ncRNA
5.91311	chr21	31780770	31781769	3.49853	Intergenic	12920	140258	KRTAP13-1	keratin associated protein 13-1	protein-coding
5.90485	chr1	23106914	23107913	3.84593	Intron (NM_004442, Intron 1 of 15)	61403	100616391	MIR4684	microRNA 4684	ncRNA
5.88837	chr7	158316053	158317052	15.9081	Intron (NM_001308267, Intron 1 of 21)	8953	693180	MIR595	microRNA 595	ncRNA
5.88258	chr12	6383115	6384114	8.71256	Intergenic	-35988	55200	PLEKHG6	pleckstrin homology and RhoGEF domain containing G6	protein-coding
5.86702	chr4	34182653	34184221	5.11015	Intron (NR_147184, Intron 2 of 3)	87932	105374394	LINC02484	long intergenic non-protein coding RNA 2484	ncRNA
5.82961	chr22	47292738	47293737	2.9993	Intron (NM_014346, Intron 7 of 12)	18701	642757	TBC1D22A-AS1	TBC1D22A antisense RNA 1	ncRNA
5.79325	chr12	31158589	31159588	17.0353	Intergenic	67693	100506660	DDX11-AS1	DDX11 antisense RNA 1	ncRNA
5.77377	chr3	129024098	129025192	10.3169	TTS (NM_001363881)	-10469	339942	H1FX-AS1	H1FX antisense RNA 1	ncRNA
5.74589	chr4	121450763	121451762	3.47367	Intergenic	392759	11107	PRDM5	PR/SET domain 5	protein-coding
5.70382	chr2	188326004	188327136	8.51651	Intergenic	-13591	10203	CALCRL	calcitonin receptor like receptor	protein-coding
5.69977	chr9	127154213	127155868	7.22537	Intron (NM_002799, Intron 5 of 7)	22681	5695	PSMB7	proteasome subunit beta 7	protein-coding
5.688	chr12	90647106	90648177	8.58792	Intergenic	-39454	105369893	LINC02392	long intergenic non-protein coding RNA 2392	ncRNA
5.68038	chr2	222864706	222865705	3.28607	Intergenic	-297661	151278	CCDC140	coiled-coil domain containing 140	ncRNA
5.67844	chr2	12709199	12710198	6.83792	Intron (NR_110196, Intron 5 of 5)	-147300	28951	TRIB2	tribbles pseudokinase 2	protein-coding
5.67805	chr1	100828159	100829158	2.41456	Intron (NM_003672, Intron 2 of 15)	10596	8556	CDC14A	cell division cycle 14A	protein-coding
5.67638	chr11	110210438	110211437	1.16909	Intergenic	-14902	105369486	LINC02732	long intergenic non-protein coding RNA 2732	ncRNA
5.66927	chr7	119672952	119673951	2.23842	Intergenic	-126022	105375475	LINC02476	long intergenic non-protein coding RNA 2476	ncRNA
5.6554	chr5	51875195	51876194	2.82655	Intergenic	-208056	53918	PELO	pelota mRNA surveillance and ribosome rescue factor	protein-coding
5.65342	chr7	48494105	48495104	3.35364	Intron (NM_152701, Intron 42 of 61)	283549	154664	ABCA13	ATP binding cassette subfamily A member 13	protein-coding
5.64706	chr16	23268653	23270145	3.35962	Intergenic	-44224	6338	SCNN1B	sodium channel epithelial 1 beta subunit	protein-coding
5.61533	chr11	124952519	124953518	11.1586	Intron (NM_001145290, Intron 10 of 17)	19817	219855	SLC37A2	solute carrier family 37 member 2	protein-coding
5.61367	chr13	109916880	109917920	10.1318	Intergenic	-97749	100885782	MYO16-AS1	MYO16 antisense RNA 1	ncRNA
5.61123	chr17	14212284	14213303	6.91869	Intron (NM_006041, Intron 1 of 1)	5736	84815	MGC12916	uncharacterized protein MGC12916	ncRNA
5.56812	chr19	9128495	9129847	6.37846	Intergenic	-37153	94025	MUC16	mucin 16, cell surface associated	protein-coding
5.54978	chr11	115811837	115812836	4.57929	Intergenic	-181418	283143	LINC00900	long intergenic non-protein coding RNA 900	ncRNA
5.53427	chr14	19932075	19933074	5.04411	Intergenic	-7240	503639	DUXAP10	double homeobox A pseudogene 10	pseudo
5.51755	chrX	45374082	45375485	4.18202	Intron (NR_104644, Intron 2 of 3)	10150	101927528	LINC01204	long intergenic non-protein coding RNA 1204	ncRNA
5.51595	chr8	55541678	55542677	3.24278	Exon (NM_006269, Exon 4 of 4)	13521	6101	RP1	RP1 axonemal microtubule associated	protein-coding
5.50399	chr12	31647054	31648053	2.86087	Intron (NM_144973, Intron 2 of 20)	-95304	100874249	DENND5B-AS1	DENND5B antisense RNA 1	ncRNA
5.49952	chr5	115276361	115277387	4.8854	Intergenic	-15394	107986443	LINCADL	lincRNA adipogenesis and lipogenesis associated	ncRNA
5.47605	chr6	120326226	120327311	5.31674	Intergenic	-9557	100422951	MIR3144	microRNA 3144	ncRNA
5.45315	chr20	10982113	10983133	5.72576	Intergenic	-24569	728434	C20orf187	chromosome 20 open reading frame 187 (putative)	ncRNA
5.43063	chr14	19649503	19650866	5.65319	Promoter-TSS	147	503638	DUXAP9	double homeobox A pseudogene 9	pseudo
5.41008	chr9	21591253	21592252	3.61902	Intergenic	-31955	554202	MIR31HG	MIR31 host gene	ncRNA
5.40126	chr20	6974825	6975824	2.24261	Intergenic	226991	650	BMP2	bone morphogenetic protein 2	protein-coding
5.39311	chr4	183899412	183900411	7.49745	Intergenic	-58907	403315	FAM92A1P2	family with sequence similarity 92, member A3	pseudo
5.39182	chr1	219884009	219885008	5.09042	Intergenic	-98021	643136	ZC3H11B	zinc finger CCCH-type containing 11B	protein-coding
5.35395	chr18	33038604	33039603	3.27072	Intergenic	38469	125476	INO80C	INO80 complex subunit C	protein-coding
5.33831	chr9	93822700	93823725	4.82121	Intergenic	14202	100129316	LOC100129316	uncharacterized LOC100129316	ncRNA
5.32468	chrX	29679946	29681751	8.20913	Intron (NM_014271, Intron 5 of 10)	88453	100847047	MIR4666B	microRNA 4666b	ncRNA
5.31223	chr5	86416086	86417085	4.08195	Promoter-TSS	620	101929380	LOC101929380	uncharacterized LOC101929380	ncRNA
5.28204	chr5	127607309	127608308	4.18761	Exon (NM_001999, Exon 62 of 65)	188350	6558	SLC12A2	solute carrier family 12 member 2	protein-coding
5.27337	chr5	6636153	6637152	9.03029	Intron (NM_001324322, Intron 1 of 3)	3099	6715	SRD5A1	steroid 5 alpha-reductase 1	protein-coding
5.25993	chr18	76822577	76823576	3.96103	Intergenic	-6318	374868	ATP9B	ATPase phospholipid transporting 9B (putative)	protein-coding
5.25079	chr17	46560376	46561375	5.08078	Intergenic	38680	101927166	LOC101927166	uncharacterized LOC101927166	ncRNA
5.24425	chr1	179743800	179744799	4.20872	Intron (NM_001329719, Intron 1 of 4)	-28760	113219451	MIR12116	microRNA 12116	ncRNA
5.23985	chr5	1329460	1330459	10.8811	Intron (NM_030782, Intron 9 of 16)	15255	81037	CLPTM1L	CLPTM1 like	protein-coding
5.23916	chr11	133213519	133214518	3.16405	Intron (NM_001012393, Intron 1 of 7)	188378	4978	OPCML	opioid binding protein/cell adhesion molecule like	protein-coding
5.23486	chr2	84330573	84331572	5.22017	Intergenic	-186734	388965	FUNDC2P2	FUN14 domain containing 2 pseudogene 2	pseudo
5.23418	chr7	19997511	19998550	6.32398	Intron (NR_110114, Intron 5 of 5)	182019	101927668	LOC101927668	uncharacterized LOC101927668	ncRNA
5.21695	chr9	119599542	119600541	5.25341	Intron (NM_014010, Intron 10 of 21)	150457	22954	TRIM32	tripartite motif containing 32	protein-coding
5.20249	chr2	142314510	142315509	1.60403	Intron (NM_018557, Intron 2 of 90)	574261	53353	LRP1B	LDL receptor related protein 1B	protein-coding
5.17675	chr11	127896210	127897217	5.04085	Intergenic	-181948	105369564	LINC02098	long intergenic non-protein coding RNA 2098	ncRNA
5.12443	chr2	134027789	134028789	4.57898	Intron (NR_110294, Intron 4 of 4)	4522	101928161	NCKAP5-AS2	NCKAP5 antisense RNA 2	ncRNA
5.12293	chrX	4969552	4970551	5.06121	Intergenic	-418438	101928201	LOC101928201	uncharacterized LOC101928201	ncRNA
5.10962	chr9	85103356	85104355	3.27707	Intergenic	500168	389763	SPATA31D1	SPATA31 subfamily D member 1	protein-coding
5.09189	chr5	52960803	52961802	10.4227	Intron (NR_134474, Intron 5 of 5)	104833	4724	NDUFS4	NADH:ubiquinone oxidoreductase subunit S4	protein-coding
5.08958	chr12	20974919	20975921	7.74285	Promoter-TSS	-62	28234	SLCO1B3	solute carrier organic anion transporter family member 1B3	protein-coding
5.06625	chr17	18964886	18965885	6.9635	Promoter-TSS	160	26851	SNORD3B-1	small nucleolar RNA, C/D box 3B-1	snoRNA
5.04277	chr2	216592847	216593846	6.28963	Intron (NR_037195, Intron 5 of 9)	10580	105373869	LINC01614	long intergenic non-protein coding RNA 1614	ncRNA
5.0267	chr5	130153066	130154065	5.78802	Intergenic	347384	3094	HINT1	histidine triad nucleotide binding protein 1	protein-coding
5.01687	chrX	7186878	7187877	1.4337	Intron (NM_001320753, Intron 5 of 9)	16863	412	STS	steroid sulfatase	protein-coding
5.0133	chr7	46552164	46553163	5.21549	Intergenic	184057	730338	LOC730338	uncharacterized LOC730338	ncRNA
4.99621	chr5	29382642	29383641	5.3861	Intron (NR_104628, Intron 3 of 4)	12942	101929681	LINC02064	long intergenic non-protein coding RNA 2064	ncRNA
4.98304	chrX	28805017	28806016	1.99968	Intron (NM_014271, Intron 1 of 10)	199953	11141	IL1RAPL1	interleukin 1 receptor accessory protein like 1	protein-coding
4.97405	chr2	206795803	206796802	6.91681	Intergenic	154596	54891	INO80D	INO80 complex subunit D	protein-coding
4.9723	chr12	26472093	26473092	4.87747	Intergenic	124086	8082	SSPN	sarcospan	protein-coding
4.9486	chr15	34681545	34682544	5.19646	Promoter-TSS	-75	23015	GOLGA8A	golgin A8 family member A	protein-coding
4.93196	chr2	168414455	168415454	6.92175	Intergenic	-260228	8708	B3GALT1	beta-1,3-galactosyltransferase 1	protein-coding
4.90326	chrX	143872491	143873649	7.98391	Intergenic	-455953	494118	SPANXN1	SPANX family member N1	protein-coding
4.89151	chr3	107705868	107706867	4.89967	Intergenic	103568	961	CD47	CD47 molecule	protein-coding
4.8711	chr4	84437219	84438218	4.30786	Intergenic	-19349	84803	GPAT3	glycerol-3-phosphate acyltransferase 3	protein-coding
4.86525	chr15	60211247	60212246	3.90941	Intergenic	-84764	27023	FOXB1	forkhead box B1	protein-coding
4.86087	chr12	43088981	43089980	3.56895	Intron (NR_135028, Intron 2 of 3)	3462	105369739	LINC02450	long intergenic non-protein coding RNA 2450	ncRNA
4.81087	chr12	130738749	130739748	3.73016	Intergenic	-83184	9271	PIWIL1	piwi like RNA-mediated gene silencing 1	protein-coding
4.80345	chr14	19924905	19925904	8.15935	Promoter-TSS	-70	503639	DUXAP10	double homeobox A pseudogene 10	pseudo
4.80008	chr12	70842823	70844297	12.9648	Intergenic	83490	27345	KCNMB4	potassium calcium-activated channel subfamily M regulatory beta subunit 4	protein-coding
4.7976	chr1	177554340	177555339	2.28917	Intergenic	-114820	101928778	LINC01741	long intergenic non-protein coding RNA 1741	ncRNA
4.79187	chrX	2625050	2626049	2.67129	Intron (NR_135623, Intron 1 of 10)	16213	4267	CD99	CD99 molecule (Xg blood group)	protein-coding
4.74931	chr1	116519805	116520804	3.6385	Promoter-TSS	-407	101928977	LOC101928977	uncharacterized LOC101928977	ncRNA
4.74749	chr13	74165597	74166596	2.20743	Intergenic	27715	100874155	LINC00392	long intergenic non-protein coding RNA 392	ncRNA
4.73267	chr18	76166792	76167791	2.87684	Intergenic	-461608	101927715	LINC01029	long intergenic non-protein coding RNA 1029	ncRNA
4.72196	chr12	58704250	58705249	3.97138	Intergenic	223074	105369785	LINC02403	long intergenic non-protein coding RNA 2403	ncRNA
4.70948	chr15	84047549	84049035	7.67066	Intergenic	-67688	6457	SH3GL3	SH3 domain containing GRB2 like 3, endophilin A3	protein-coding
4.7028	chr12	8974666	8975665	6.48406	Promoter-TSS	-52	144568	A2ML1	alpha-2-macroglobulin like 1	protein-coding
4.69087	chrX	87154964	87156032	3.20266	Intergenic	382693	56062	KLHL4	kelch like family member 4	protein-coding
4.66389	chrX	62643605	62644604	6.96725	Intergenic	-72893	139886	SPIN4	spindlin family member 4	protein-coding
4.63542	chr18	67872749	67873787	5.67604	Promoter-TSS	-345	25914	RTTN	rotatin	protein-coding
4.61665	chr22	46034419	46035551	11.4216	Intergenic	-32693	25814	ATXN10	ataxin 10	protein-coding
4.61574	chr7	65263055	65264054	2.04366	Intergenic	-27757	441242	LOC441242	uncharacterized LOC441242	ncRNA
4.61194	chr4	158143156	158144155	2.62262	Intron (NM_001083620, Intron 2 of 15)	1775	2891	GRIA2	glutamate ionotropic receptor AMPA type subunit 2	protein-coding
4.61155	chr4	189922102	189923757	5.38452	Intergenic	225118	105377610	LINC02508	long intergenic non-protein coding RNA 2508	ncRNA
4.60496	chrX	47518175	47519199	6.94858	Promoter-TSS	-108	8409	UXT	ubiquitously expressed prefoldin like chaperone	protein-coding
4.5911	chr20	46555833	46556832	5.15075	Intergenic	-55638	101060004	LINC01523	long intergenic non-protein coding RNA 1523	ncRNA
4.58843	chr13	106808449	106809454	4.97326	Intergenic	-219961	728192	LINC00460	long intergenic non-protein coding RNA 460	ncRNA
4.56105	chr15	85783073	85784072	2.30178	Promoter-TSS	-10	100133220	GOLGA6L3	golgin A6 family like 3	protein-coding
4.54619	chr17	18585129	18586128	4.23442	Promoter-TSS	-1	2310	FOXO3B	forkhead box O3B	protein-coding
4.54481	chr11	33200576	33201575	3.26386	Intron (NR_034027, Intron 1 of 3)	17872	338739	CSTF3-DT	CSTF3 divergent transcript	ncRNA
4.53307	chr15	77447966	77448965	3.59116	Intron (NM_024776, Intron 6 of 7)	69281	81698	LINC00597	long intergenic non-protein coding RNA 597	ncRNA
4.50938	chrX	7038260	7039259	3.2002	Intron (NM_001135565, Intron 1 of 4)	-26572	412	STS	steroid sulfatase	protein-coding
4.5032	chr1	105629863	105630862	2.58484	Intergenic	531195	101928476	LINC01676	long intergenic non-protein coding RNA 1676	ncRNA
4.49987	chr19	9142585	9143584	4.46733	Intergenic	-51066	94025	MUC16	mucin 16, cell surface associated	protein-coding
4.49725	chr9	103501669	103502668	4.86878	Intergenic	161807	347273	CAVIN4	caveolae associated protein 4	protein-coding
4.48937	chr7	50602303	50603302	5.45731	Intron (NR_033845, Intron 1 of 4)	3345	100129427	DDC-AS1	DDC antisense RNA 1	ncRNA
4.46301	chr15	90046199	90047198	2.84502	Intergenic	-6884	51458	RHCG	Rh family C glycoprotein	protein-coding
4.45266	chr19	41220528	41222284	28.9066	Promoter-TSS	-382	79934	COQ8B	coenzyme Q8B	protein-coding
4.44591	chr8	6191961	6193024	2.43245	Intergenic	71577	100287015	LOC100287015	uncharacterized LOC100287015	ncRNA
4.44574	chr1	98403153	98404152	2.16362	Intron (NR_146275, Intron 1 of 1)	3644	109729128	LINC01930	long intergenic non-protein coding RNA 1930	ncRNA
4.43178	chr7	46825306	46826420	6.03234	Intergenic	-89143	730338	LOC730338	uncharacterized LOC730338	ncRNA
4.40555	chr6	14732886	14733885	5.46784	Intergenic	-447700	102216342	LINC01108	long intergenic non-protein coding RNA 1108	ncRNA
4.39585	chr1	235116410	235117409	8.32134	Intergenic	-17163	101927851	LOC101927851	uncharacterized LOC101927851	ncRNA
4.39454	chr19	40314814	40315841	20.3352	TTS (NM_006484)	5115	102465974	MIR6719	microRNA 6719	ncRNA
4.39188	chrX	102714608	102715607	3.4803	Intergenic	59310	142684	RAB40A	RAB40A, member RAS oncogene family	protein-coding
4.35861	chr7	96462675	96463674	2.69931	Intergenic	-123971	7979	SEM1	SEM1 26S proteasome complex subunit	protein-coding
4.35245	chr19	40926682	40927758	21.0474	TTS (NM_013376)	4679	29950	SERTAD1	SERTA domain containing 1	protein-coding
4.3495	chr1	8585649	8586656	8.06168	Intron (NM_012102, Intron 8 of 23)	-31179	106632271	SNORD128	small nucleolar RNA, C/D box 128	snoRNA
4.33355	chr16	34750652	34751651	3.40314	Intergenic	-9610	100130700	TP53TG3HP	TP53 target 3 family member H, pseudogene	pseudo
4.32418	chr18	32820496	32821514	6.00781	Promoter-TSS	7	84307	ZNF397	zinc finger protein 397	protein-coding
4.30932	chr4	87752253	87753295	11.0466	Intron (NM_197965, Intron 3 of 5)	17763	345274	SLC10A6	solute carrier family 10 member 6	protein-coding
4.30899	chr7	20392243	20393293	7.42771	Intron (NM_002214, Intron 1 of 13)	-21383	101927811	LOC101927811	uncharacterized LOC101927811	ncRNA
4.24563	chr7	93220288	93221287	4.89939	Intergenic	-16745	799	CALCR	calcitonin receptor	protein-coding
4.24084	chr4	63671836	63672835	3.54607	Intergenic	-644852	101927186	ADGRL3-AS1	adhesion G protein-coupled receptor L3 antisense RNA 1	ncRNA
4.23548	chr22	38694323	38695432	4.74717	Exon (NM_001289912, Exon 11 of 15)	18561	1454	CSNK1E	casein kinase 1 epsilon	protein-coding
4.22864	chr4	157924646	157925645	3.46144	Intergenic	-32194	56034	PDGFC	platelet derived growth factor C	protein-coding
4.22449	chr19	41082235	41083234	11.2937	Promoter-TSS	-45	92799	SHKBP1	SH3KBP1 binding protein 1	protein-coding
4.21836	chr15	70201068	70202067	4.41754	Intergenic	73994	414926	LINC00593	long intergenic non-protein coding RNA 593	ncRNA
4.21395	chr3	5740707	5741706	11.2068	Intergenic	-449266	100616334	MIR4790	microRNA 4790	ncRNA
4.19898	chr11	128077394	128078393	7.48847	Promoter-TSS	-768	105369564	LINC02098	long intergenic non-protein coding RNA 2098	ncRNA
4.19498	chr2	139705269	139706337	9.42349	Intergenic	50909	647012	YY1P2	YY1 transcription factor pseudogene 2	pseudo
4.19493	chr8	134228453	134229583	10.5331	Intron (NM_001204869, Intron 2 of 2)	25736	8840	CCN4	cellular communication network factor 4	protein-coding
4.19061	chr15	71587305	71588488	7.33754	Intron (NM_024817, Intron 5 of 16)	-106498	101929196	THSD4-AS1	THSD4 antisense RNA 1	ncRNA
4.17489	chr4	186817989	186818988	6.70904	Intron (NM_001270771, Intron 1 of 23)	59038	8470	SORBS2	sorbin and SH3 domain containing 2	protein-coding
4.1716	chr1	79788653	79789652	5.14991	Intergenic	-316737	64123	ADGRL4	adhesion G protein-coupled receptor L4	protein-coding
4.16099	chr11	29282181	29283180	6.40678	Intergenic	-333280	105376606	LINC02546	long intergenic non-protein coding RNA 2546	ncRNA
4.15731	chr20	35305318	35306317	8.10304	Intron (NR_038370, Intron 6 of 13)	-31218	84174	SLA2	Src like adaptor 2	protein-coding
4.15649	chr12	127256599	127257635	11.6384	Promoter-TSS	-309	387895	LINC00944	long intergenic non-protein coding RNA 944	ncRNA
4.15582	chr4	177363986	177364985	2.14602	Intergenic	123368	60559	SPCS3	signal peptidase complex subunit 3	protein-coding
4.15133	chr11	64667379	64668378	4.87917	Intron (NM_001367971, Intron 31 of 40)	-1969	102466192	MIR6750	microRNA 6750	ncRNA
4.14838	chrX	86780351	86781350	2.01434	Intron (NM_057162, Intron 1 of 10)	8045	56062	KLHL4	kelch like family member 4	protein-coding
4.1469	chr20	14200352	14201351	10.876	Intron (NM_001351661, Intron 3 of 17)	117407	23767	FLRT3	fibronectin leucine rich transmembrane protein 3	protein-coding
4.14349	chrX	3838338	3839337	1.95099	Promoter-TSS	-54	729162	FAM239B	zinc finger protein 839 pseudogene	pseudo
4.13456	chr8	51095362	51096361	5.47684	Intron (NR_135797, Intron 2 of 20)	19170	54212	SNTG1	syntrophin gamma 1	protein-coding
4.13318	chr20	19948849	19949848	3.75143	Intron (NM_001242581, Intron 6 of 11)	-48586	51126	NAA20	N(alpha)-acetyltransferase 20, NatB catalytic subunit	protein-coding
4.12529	chr19	1133178	1134177	3.41386	Intron (NM_014963, Intron 4 of 31)	-1457	22904	SBNO2	strawberry notch homolog 2	protein-coding
4.1246	chr1	224267501	224268500	5.72887	Intergenic	-33813	23219	FBXO28	F-box protein 28	protein-coding
4.12448	chr8	39800228	39801658	6.16234	Intron (NM_194294, Intron 1 of 10)	8469	169355	IDO2	indoleamine 2,3-dioxygenase 2	protein-coding
4.12246	chr4	31615431	31616430	5.6908	Intergenic	107764	105374565	LINC02501	long intergenic non-protein coding RNA 2501	ncRNA
4.12014	chr6	134609590	134610682	8.70897	Intron (NM_001143676, Intron 1 of 13)	29060	6446	SGK1	serum/glucocorticoid regulated kinase 1	protein-coding
4.11832	chrX	48345430	48346433	15.6419	Intergenic	11344	24140	FTSJ1	FtsJ RNA 2'-O-methyltransferase 1	protein-coding
4.10207	chr2	53580265	53581268	4.44181	Intergenic	-414154	494143	CHAC2	ChaC cation transport regulator homolog 2	protein-coding
4.09801	chr8	72158867	72159866	4.34024	Intron (NM_001370335, Intron 14 of 20)	109575	2138	EYA1	EYA transcriptional coactivator and phosphatase 1	protein-coding
4.09528	chrX	24168220	24169219	3.01639	Promoter-TSS	873	7543	ZFX	zinc finger protein X-linked	protein-coding
4.08037	chr2	30359268	30360267	2.85523	Intergenic	-10106	51646	YPEL5	yippee like 5	protein-coding
4.07317	chr8	129909130	129910129	5.25918	Intergenic	68618	106144608	LINC00976	long intergenic non-protein coding RNA 976	ncRNA
4.06771	chrX	62587333	62588332	5.18489	Intergenic	-16621	139886	SPIN4	spindlin family member 4	protein-coding
4.05965	chr7	158702734	158703733	6.65395	Intron (NM_001350917, Intron 12 of 25)	53984	55112	WDR60	WD repeat domain 60	protein-coding
4.05243	chr4	188666163	188667162	4.03174	Intergenic	-72867	100506272	LINC02492	long intergenic non-protein coding RNA 2492	ncRNA
4.05044	chr4	155427914	155428913	3.14216	Intergenic	-15462	54798	DCHS2	dachsous cadherin-related 2	protein-coding
4.03921	chr15	34827783	34828782	6.82456	Promoter-TSS	-60	440270	GOLGA8B	golgin A8 family member B	protein-coding
4.0339	chr4	37074774	37075773	5.77481	Intergenic	71872	100508631	LINC02616	long intergenic non-protein coding RNA 2616	ncRNA
4.02766	chr8	114058249	114059248	5.28752	Intron (NM_001363185, Intron 5 of 66)	330633	114788	CSMD3	CUB and Sushi multiple domains 3	protein-coding
4.02393	chr12	29962521	29963520	5.16895	Intergenic	-25328	83857	TMTC1	transmembrane O-mannosyltransferase targeting cadherins 1	protein-coding
4.02055	chr12	31153334	31154333	5.28876	Intergenic	72948	100506660	DDX11-AS1	DDX11 antisense RNA 1	ncRNA
4.01247	chrX	73256333	73257332	0.878344	Intron (NR_028379, Intron 5 of 6)	92673	554203	JPX	JPX transcript, XIST activator	ncRNA
4.01075	chr7	43708734	43710037	5.08639	Intron (NM_001350924, Intron 1 of 7)	59737	55744	COA1	cytochrome c oxidase assembly factor 1 homolog	protein-coding
3.9962	chr19	41316206	41317207	24.0313	Promoter-TSS	299	171523	CYP2T1P	cytochrome P450 family 2 subfamily T member 1, pseudogene	pseudo
3.99431	chr2	164069895	164070894	4.16716	Intergenic	-375117	90134	KCNH7	potassium voltage-gated channel subfamily H member 7	protein-coding
3.99353	chr7	19139837	19140836	3.37243	Intergenic	16923	7291	TWIST1	twist family bHLH transcription factor 1	protein-coding
3.98326	chrX	141337993	141338992	3.22246	Intergenic	-45416	51438	MAGEC2	MAGE family member C2	protein-coding
3.9812	chr18	74513691	74514690	2.97879	Intron (NR_040024, Intron 2 of 2)	20061	100131655	ZNF236-DT	ZNF236 divergent transcript	ncRNA
3.97338	chr14	22508086	22509085	1.32286	Intergenic	-369353	26687	OR4E1	olfactory receptor family 4 subfamily E member 1 (gene/pseudogene)	protein-coding
3.97187	chr18	74800731	74801730	7.16207	Intron (NM_001025100, Intron 2 of 3)	43509	4155	MBP	myelin basic protein	protein-coding
3.97133	chr2	239869213	239870742	8.50203	Intergenic	-22012	401039	LINC01940	long intergenic non-protein coding RNA 1940	ncRNA
3.97066	chr11	6340658	6342241	12.5191	Promoter-TSS	282	112464	CAVIN3	caveolae associated protein 3	protein-coding
3.95282	chrX	45338105	45339793	7.24814	Intergenic	-25684	101927528	LINC01204	long intergenic non-protein coding RNA 1204	ncRNA
3.94977	chr1	97025461	97026460	2.45522	Intergenic	-161201	58155	PTBP2	polypyrimidine tract binding protein 2	protein-coding
3.94727	chr5	121060874	121061873	2.52969	Intergenic	-126204	94033	FTMT	ferritin mitochondrial	protein-coding
3.94722	chr7	146893744	146894743	4.55528	Intron (NM_014141, Intron 7 of 22)	-99542	101928700	LOC101928700	uncharacterized LOC101928700	ncRNA
3.94711	chr1	235805328	235806340	11.4124	Intron (NM_001098721, Intron 1 of 3)	7250	2786	GNG4	G protein subunit gamma 4	protein-coding
3.94644	chr12	83967171	83968170	4.52358	Intergenic	886736	160335	TMTC2	transmembrane O-mannosyltransferase targeting cadherins 2	protein-coding
3.94403	chr12	46750983	46751982	3.42582	TTS (NM_018976)	15074	54407	SLC38A2	solute carrier family 38 member 2	protein-coding
3.94325	chr5	18746095	18747094	4.58683	Intergenic	939211	646241	LINC02223	long intergenic non-protein coding RNA 2223	ncRNA
3.93175	chr1	8271648	8272647	8.90963	Intron (NR_125998, Intron 2 of 3)	3415	102724539	LINC01714	long intergenic non-protein coding RNA 1714	ncRNA
3.93167	chr7	6966132	6967131	9.79017	Intergenic	-100705	221960	CCZ1B	CCZ1 homolog B, vacuolar protein trafficking and biogenesis associated	protein-coding
3.92671	chr11	19265886	19266885	4.12892	Intergenic	-3183	79733	E2F8	E2F transcription factor 8	protein-coding
3.92541	chr8	16266513	16267512	3.38782	Intergenic	-216712	4481	MSR1	macrophage scavenger receptor 1	protein-coding
3.91624	chr9	18392991	18393990	4.32858	Intergenic	-80661	92949	ADAMTSL1	ADAMTS like 1	protein-coding
3.90549	chr3	17080709	17081728	10.0271	Intron (NM_001144382, Intron 4 of 6)	106530	100500913	MIR3714	microRNA 3714	ncRNA
3.90239	chr5	8457051	8458054	11.2309	Promoter-TSS	125	729506	LINC02226	long intergenic non-protein coding RNA 2226	ncRNA
3.90205	chr4	75590236	75591275	6.64754	Intergenic	110126	374	AREG	amphiregulin	protein-coding
3.90174	chr4	23335251	23336474	5.43122	Intergenic	547053	10891	PPARGC1A	PPARG coactivator 1 alpha	protein-coding
3.89855	chrX	102023549	102024548	3.38645	Promoter-TSS	-33	100287765	LINC00630	long intergenic non-protein coding RNA 630	ncRNA
3.89448	chr12	79321900	79322899	5.208	Intron (NM_001135805, Intron 2 of 11)	63845	6857	SYT1	synaptotagmin 1	protein-coding
3.89352	chr20	401161	402160	3.67154	Exon (NM_031229, Exon 7 of 12)	12717	10616	RBCK1	RANBP2-type and C3HC4-type zinc finger containing 1	protein-coding
3.88359	chr3	177094657	177095656	2.95133	Intergenic	-64553	100505566	LINC00578	long intergenic non-protein coding RNA 578	ncRNA
3.88314	chr1	67029569	67030595	6.46637	Intron (NM_001350218, Intron 1 of 22)	30246	84251	SGIP1	SH3 domain GRB2 like endophilin interacting protein 1	protein-coding
3.87827	chr5	131849332	131850665	4.26922	Intergenic	-23533	3659	IRF1	interferon regulatory factor 1	protein-coding
3.87121	chr12	31885574	31886580	14.7914	Intergenic	-3969	196394	AMN1	antagonist of mitotic exit network 1 homolog	protein-coding
3.866	chr1	22738789	22739788	3.188	Intergenic	-39056	9923	ZBTB40	zinc finger and BTB domain containing 40	protein-coding
3.85668	chr1	224075496	224076532	8.92965	Intergenic	-42340	7159	TP53BP2	tumor protein p53 binding protein 2	protein-coding
3.85108	chr17	44270553	44271962	4.28008	Promoter-TSS	318	644246	KANSL1-AS1	KANSL1 antisense RNA 1	ncRNA
3.84592	chr4	101348849	101349848	2.33772	Intron (NM_001159694, Intron 4 of 10)	-32944	107399301	SNORA101A	small nucleolar RNA, H/ACA box 101A	snoRNA
3.84165	chr12	90150224	90151223	3.68277	Intergenic	-47580	490	ATP2B1	ATPase plasma membrane Ca2+ transporting 1	protein-coding
3.83898	chr1	111621276	111622275	2.41517	Intergenic	-60230	10390	CEPT1	choline/ethanolamine phosphotransferase 1	protein-coding
3.83427	chr6	133930479	133931478	4.64464	Intron (NR_109982, Intron 4 of 8)	-211307	154089	LINC01312	long intergenic non-protein coding RNA 1312	ncRNA
3.82616	chr4	43695324	43696323	0.70654	Intergenic	-201263	105374436	LINC02383	long intergenic non-protein coding RNA 2383	ncRNA
3.81764	chr1	9302161	9303160	7.14959	Intron (NM_001282587, Intron 1 of 4)	2754	9563	H6PD	hexose-6-phosphate dehydrogenase/glucose 1-dehydrogenase	protein-coding
3.81483	chr18	70768449	70769448	2.30028	Intergenic	162785	400655	LOC400655	uncharacterized LOC400655	ncRNA
3.80976	chr15	51515375	51516374	2.71495	Intron (NM_001347248, Intron 4 of 9)	-18513	100616369	MIR4713	microRNA 4713	ncRNA
3.80573	chr9	16039989	16040988	3.1372	Intergenic	212617	100129385	C9orf92	chromosome 9 open reading frame 92	protein-coding
3.80154	chr12	132861006	132862054	15.6001	Intron (NM_001122636, Intron 2 of 10)	9553	100130238	LOC100130238	uncharacterized LOC100130238	ncRNA
3.79852	chr9	14961068	14962067	4.6884	Intergenic	-31758	389705	LOC389705	histone PARylation factor 1 pseudogene	pseudo
3.79745	chr3	106063833	106064832	3.15776	Intergenic	-476087	868	CBLB	Cbl proto-oncogene B	protein-coding
3.79294	chr2	65955593	65957080	8.75734	Intergenic	-296603	200734	SPRED2	sprouty related EVH1 domain containing 2	protein-coding
3.79238	chr12	12161883	12162882	9.89294	Intergenic	-40413	79370	BCL2L14	BCL2 like 14	protein-coding
3.77885	chr12	88692947	88693946	8.86991	Intergenic	157362	160418	TMTC3	transmembrane O-mannosyltransferase targeting cadherins 3	protein-coding
3.76948	chr15	96177929	96178928	2.90575	Intergenic	202106	145820	LINC00924	long intergenic non-protein coding RNA 924	ncRNA
3.76545	chr5	13510447	13511446	2.31852	Intergenic	433643	1767	DNAH5	dynein axonemal heavy chain 5	protein-coding
3.75481	chr1	221887388	221888387	2.65542	Intron (NR_111940, Intron 1 of 2)	22355	11221	DUSP10	dual specificity phosphatase 10	protein-coding
3.7474	chr4	188225679	188226678	10.1713	Non-coding (NR_038931, Exon 4 of 5)	-65624	105377602	LINC02514	long intergenic non-protein coding RNA 2514	ncRNA
3.74402	chr17	20434969	20435968	2.57877	Intergenic	-27657	644945	KRT16P3	keratin 16 pseudogene 3	pseudo
3.74362	chr5	96178464	96179463	2.14635	Intergenic	-29115	51752	ERAP1	endoplasmic reticulum aminopeptidase 1	protein-coding
3.74352	chr2	12596111	12597110	4.24359	Intron (NR_110196, Intron 4 of 5)	257354	100500884	MIR3681	microRNA 3681	ncRNA
3.74265	chr1	68150309	68151406	17.4912	Promoter-TSS	-27	1647	GADD45A	growth arrest and DNA damage inducible alpha	protein-coding
3.74088	chr5	91887496	91889197	4.63646	Intergenic	1018703	441094	NR2F1-AS1	NR2F1 antisense RNA 1	ncRNA
3.72649	chr4	54085002	54086001	3.84054	Intron (NM_152540, Intron 4 of 8)	146727	152579	SCFD2	sec1 family domain containing 2	protein-coding
3.72632	chr12	8379710	8380709	7.31192	Promoter-TSS	5	55138	FAM90A1	family with sequence similarity 90 member A1	protein-coding
3.71897	chr11	114165584	114166593	10.457	Promoter-TSS	-447	4837	NNMT	nicotinamide N-methyltransferase	protein-coding
3.71674	chr9	42853683	42854777	11.6451	Intron (NR_160670, Intron 2 of 3)	2972	101929583	LOC101929583	methylenetetrahydrofolate dehydrogenase (NADP+ dependent) 1 like pseudogene	pseudo
3.71564	chr18	60666842	60667841	1.1185	Intergenic	284567	23239	PHLPP1	PH domain and leucine rich repeat protein phosphatase 1	protein-coding
3.71062	chr20	19908642	19909641	3.34311	Intron (NM_001242581, Intron 2 of 11)	38931	54453	RIN2	Ras and Rab interactor 2	protein-coding
3.70911	chr11	34805127	34806575	8.63611	Intergenic	-131826	8050	PDHX	pyruvate dehydrogenase complex component X	protein-coding
3.70449	chr10	14853875	14854874	3.67342	Intergenic	25662	441549	CDNF	cerebral dopamine neurotrophic factor	protein-coding
3.70176	chr15	91203418	91204417	4.21065	Promoter-TSS	452	101929765	LINC01585	long intergenic non-protein coding RNA 1585	ncRNA
3.70066	chr7	43713754	43714817	5.04343	Intron (NM_001350924, Intron 1 of 7)	54837	55744	COA1	cytochrome c oxidase assembly factor 1 homolog	protein-coding
3.7	chr18	72518381	72519380	3.63551	Intron (NM_001146189, Intron 3 of 6)	175961	55628	ZNF407	zinc finger protein 407	protein-coding
3.68998	chr12	33673629	33674685	8.37881	Intergenic	-81403	341359	SYT10	synaptotagmin 10	protein-coding
3.6883	chr2	85725823	85726902	6.89467	Intergenic	39647	100630918	PARTICL	promoter of MAT2A antisense radiation-induced circulating long Non-coding RNA	ncRNA
3.68566	chr15	74248705	74249745	9.63986	Intergenic	-28636	100287616	LOXL1-AS1	LOXL1 antisense RNA 1	ncRNA
3.68435	chr17	54758583	54759582	4.18155	Intergenic	88022	9241	NOG	noggin	protein-coding
3.68343	chr7	115911704	115912724	5.22303	Intergenic	14504	102724434	LOC102724434	uncharacterized LOC102724434	ncRNA
3.6692	chr1	210000756	210001755	7.94763	Promoter-TSS	-62	27042	UTP25	UTP25 small subunit processor component	protein-coding
3.65254	chr7	7360860	7361859	2.24059	Intergenic	66574	101927354	LOC101927354	uncharacterized LOC101927354	ncRNA
3.6513	chr12	27974967	27975966	6.21154	Intergenic	42300	57542	KLHL42	kelch like family member 42	protein-coding
3.65044	chr12	13326112	13327111	6.41591	Intergenic	-23049	2012	EMP1	epithelial membrane protein 1	protein-coding
3.63777	chr3	177167164	177168163	5.5694	Intron (NR_047568, Intron 1 of 3)	7954	100505566	LINC00578	long intergenic non-protein coding RNA 578	ncRNA
3.63774	chr18	36520460	36521459	3.79195	Intergenic	681180	100126323	MIR924	microRNA 924	ncRNA
3.63515	chr5	57111736	57112735	4.38274	Intergenic	82754	101928539	LINC02225	long intergenic non-protein coding RNA 2225	ncRNA
3.63071	chr4	34047911	34048936	3.8348	Intergenic	-6908	101928622	LOC101928622	uncharacterized LOC101928622	ncRNA
3.63058	chr5	115264112	115265274	4.86024	Intergenic	-27575	107986443	LINCADL	lincRNA adipogenesis and lipogenesis associated	ncRNA
3.63047	chrX	43871608	43872663	4.1379	Intergenic	-39499	4693	NDP	norrin cystine knot growth factor NDP	protein-coding
3.62799	chrX	7894950	7895990	8.2929	Promoter-TSS	-16	8228	PNPLA4	patatin like phospholipase domain containing 4	protein-coding
3.62737	chr9	67026667	67027758	11.7403	Intron (NR_046175, Intron 2 of 3).2	2979	101929583	LOC101929583	methylenetetrahydrofolate dehydrogenase (NADP+ dependent) 1 like pseudogene	pseudo
3.625	chr1	40754127	40755126	1.86344	Intron (NM_005857, Intron 8 of 9)	28332	1298	COL9A2	collagen type IX alpha 2 chain	protein-coding
3.62453	chr8	10510155	10511154	2.86062	Intron (NM_178857, Intron 1 of 3)	1999	94137	RP1L1	RP1 like 1	protein-coding
3.61954	chr1	116371585	116372584	3.58366	Intergenic	11240	4808	NHLH2	nescient helix-loop-helix 2	protein-coding
3.61467	chr17	45177172	45178171	5.74572	Intergenic	-40156	100506084	ARL17B	ADP ribosylation factor like GTPase 17B	protein-coding
3.60843	chr4	87514907	87515960	14.9874	Promoter-TSS	-35	5783	PTPN13	protein tyrosine phosphatase non-receptor type 13	protein-coding
3.60681	chr11	105589845	105590926	3.93245	Intron (NR_046356, Intron 2 of 16)	108952	2893	GRIA4	glutamate ionotropic receptor AMPA type subunit 4	protein-coding
3.58634	chrX	38186023	38187331	7.41892	Promoter-TSS	85	6103	RPGR	retinitis pigmentosa GTPase regulator	protein-coding
3.5731	chr1	159046471	159047586	8.35411	Promoter-TSS	-337	9447	AIM2	absent in melanoma 2	protein-coding
3.5649	chr12	28913114	28914113	8.17444	Intergenic	-388598	55711	FAR2	fatty acyl-CoA reductase 2	protein-coding
3.56299	chr1	71217227	71218226	2.64601	Intron (NR_125938, Intron 5 of 6)	45590	101927244	LINC01788	long intergenic non-protein coding RNA 1788	ncRNA
3.56042	chr19	41224485	41225484	16.1142	Intron (NM_025194, Intron 1 of 6)	1967	80271	ITPKC	inositol-trisphosphate 3-kinase C	protein-coding
3.55963	chr7	119695002	119696001	5.26968	Intergenic	-148072	105375475	LINC02476	long intergenic non-protein coding RNA 2476	ncRNA
3.55784	chr19	57018572	57019571	6.57707	Promoter-TSS	-153	57573	ZNF471	zinc finger protein 471	protein-coding
3.55604	chr4	69919897	69921178	7.41146	Intron (NM_001349568, Intron 1 of 6)	3555	7364	UGT2B7	UDP glucuronosyltransferase family 2 member B7	protein-coding
3.55467	chr9	104241715	104243360	6.07474	Intron (NR_121574, Intron 2 of 2)	6213
3.55081	chr4	66042068	66043067	4.2902	Intergenic	-172349	401134	LINC02232	long intergenic non-protein coding RNA 2232	ncRNA
3.54178	chr11	34706437	34707436	4.83417	Intergenic	52823	26298	EHF	ETS homologous factor	protein-coding
3.53898	chr9	16337135	16338134	3.07071	Intergenic	-61323	100129385	C9orf92	chromosome 9 open reading frame 92	protein-coding
3.53509	chr5	44875364	44876401	5.03746	Intergenic	66833	10884	MRPS30	mitochondrial ribosomal protein S30	protein-coding
3.53416	chr6	145681688	145682687	2.12255	Intergenic	325826	7957	EPM2A	EPM2A glucan phosphatase, laforin	protein-coding
3.53377	chr8	29594629	29595628	6.85196	Intron (NR_026765, Intron 1 of 3)	10497	619351	LINC00589	long intergenic non-protein coding RNA 589	ncRNA
3.52674	chr10	74094197	74095379	12.4168	3' UTR (NM_001002762, Exon 8 of 8)	19889	54788	DNAJB12	DnaJ heat shock protein family (Hsp40) member B12	protein-coding
3.52225	chr22	38510208	38511207	3.22382	Intron (NM_003560, Intron 14 of 16)	-4016	80115	BAIAP2L2	BAI1 associated protein 2 like 2	protein-coding
3.51625	chr4	157397169	157398168	2.65804	Intergenic	495283	56034	PDGFC	platelet derived growth factor C	protein-coding
3.50993	chr8	53372445	53373444	3.32052	Intergenic	-50505	9705	ST18	ST18 C2H2C-type zinc finger transcription factor	protein-coding
3.50932	chr9	30075163	30076162	4.83209	Intergenic	332790	401497	LINC01242	long intergenic non-protein coding RNA 1242	ncRNA
3.50698	chr4	189862566	189863565	2.93269	Intergenic	165254	105377610	LINC02508	long intergenic non-protein coding RNA 2508	ncRNA
3.50651	chrX	14047545	14048558	7.62109	Promoter-TSS	-40	54960	GEMIN8	gem nuclear organelle associated protein 8	protein-coding
3.50465	chr12	82707830	82708833	7.48045	Intergenic	43835	29080	CCDC59	coiled-coil domain containing 59	protein-coding
3.50318	chr12	73671385	73672384	1.9276	Intergenic	118914	101928137	LINC02444	long intergenic non-protein coding RNA 2444	ncRNA
3.50147	chr11	111082459	111083458	1.46461	Intergenic	-33492	341032	C11orf53	chromosome 11 open reading frame 53	protein-coding
3.49941	chr1	8181023	8182072	10.4344	Intergenic	-87185	102724539	LINC01714	long intergenic non-protein coding RNA 1714	ncRNA
3.49357	chr19	56904485	56905484	5.42191	Promoter-TSS	-61	386758	ZNF582-AS1	ZNF582 antisense RNA 1 (head to head)	ncRNA
3.48812	chr11	122674052	122675051	4.06212	Intron (NM_001363365, Intron 11 of 13)	-34657	56253	CRTAM	cytotoxic and regulatory T cell molecule	protein-coding
3.48223	chr15	58485180	58486558	4.92481	Intergenic	55289	366	AQP9	aquaporin 9	protein-coding
3.4804	chr22	39844155	39845154	7.88509	Intergenic	-8363	4248	MGAT3	mannosyl (beta-1,4-)-glycoprotein beta-1,4-N-acetylglucosaminyltransferase	protein-coding
3.47603	chr7	46555119	46556118	4.42554	Intergenic	181102	730338	LOC730338	uncharacterized LOC730338	ncRNA
3.47515	chrX	3203914	3204913	3.12181	Intergenic	14552	100129464	LINC01546	long intergenic non-protein coding RNA 1546	ncRNA
3.47406	chr12	14537703	14538702	2.80193	Promoter-TSS	-13	55729	ATF7IP	activating transcription factor 7 interacting protein	protein-coding
3.47165	chr9	116310696	116311695	6.05474	Intron (NM_001276261, Intron 10 of 14)	12304	5998	RGS3	regulator of G protein signaling 3	protein-coding
3.47043	chrX	115056831	115057830	4.71109	Intron (NR_130730, Intron 2 of 2)	28114	642776	DANT2	DXZ4 associated Non-coding transcript 2, distal	ncRNA
3.46713	chr6	127687119	127688118	2.92852	Intergenic	-22864	55862	ECHDC1	ethylmalonyl-CoA decarboxylase 1	protein-coding
3.4663	chr4	75096537	75097536	3.95209	Intron (NM_001144978, Intron 6 of 7)	73201	441024	MTHFD2L	methylenetetrahydrofolate dehydrogenase (NADP+ dependent) 2 like	protein-coding
3.4636	chrX	122953107	122954106	3.77821	Intergenic	-40056	331	XIAP	X-linked inhibitor of apoptosis	protein-coding
3.46358	chr19	40898467	40899466	10.7697	TTS (NM_181882)	-2878	147746	HIPK4	homeodomain interacting protein kinase 4	protein-coding
3.46205	chr12	132855347	132856346	5.79109	Non-coding (NR_024563, Exon 4 of 4)	3869	100130238	LOC100130238	uncharacterized LOC100130238	ncRNA
3.45549	chr4	127771190	127772189	3.89682	Intergenic	-782423	27152	INTU	inturned planar cell polarity protein	protein-coding
3.45353	chr12	92968426	92969425	1.55341	Intergenic	108470	100507616	LINC02397	long intergenic non-protein coding RNA 2397	ncRNA
3.45126	chr20	6103265	6104727	19.8835	Promoter-TSS	195	55612	FERMT1	fermitin family member 1	protein-coding
3.44746	chr1	210566675	210567687	8.2184	Intron (NM_001170564, Intron 4 of 9)	64471	55733	HHAT	hedgehog acyltransferase	protein-coding
3.43743	chr6	55733398	55734397	2.71249	Intron (NM_021073, Intron 1 of 6)	6491	653	BMP5	bone morphogenetic protein 5	protein-coding
3.43561	chr5	91494581	91495580	5.45376	Intergenic	-815946	57561	ARRDC3	arrestin domain containing 3	protein-coding
3.43445	chr18	67909878	67910877	2.53967	Intergenic	-37454	25914	RTTN	rotatin	protein-coding
3.4281	chr1	116325204	116326218	16.2521	Intergenic	-14285	845	CASQ2	calsequestrin 2	protein-coding
3.42808	chr3	177888120	177889119	4.01777	Intergenic	-248370	100874330	LINC01014	long intergenic non-protein coding RNA 1014	ncRNA
3.42438	chr4	97392972	97393971	2.138	Intron (NR_147149, Intron 2 of 3)	161617	105377338	LINC02267	long intergenic non-protein coding RNA 2267	ncRNA
3.42433	chr8	127512368	127513367	5.14402	Intergenic	57856	157638	LRATD2	LRAT domain containing 2	protein-coding
3.42116	chr6	113441524	113442525	7.59705	Intergenic	312625	105377957	LINC02518	long intergenic non-protein coding RNA 2518	ncRNA
3.421	chr2	172731134	172732133	4.02898	Intron (NM_003705, Intron 2 of 17)	19121	8604	SLC25A12	solute carrier family 25 member 12	protein-coding
3.41033	chr17	65528839	65529838	2.07559	Intron (NM_181671, Intron 2 of 9)	-61637	693131	MIR548D2	microRNA 548d-2	ncRNA
3.40983	chr4	83151172	83152171	1.73352	Intergenic	143473	3184	HNRNPD	heterogeneous nuclear ribonucleoprotein D	protein-coding
3.40973	chr17	48970396	48971492	8.67911	Intergenic	-25605	10140	TOB1	transducer of ERBB2, 1	protein-coding
3.40408	chr9	79302623	79303651	8.94512	Intron (NM_001308049, Intron 1 of 11)	4194	158471	PRUNE2	prune homolog 2 with BCH domain	protein-coding
3.39976	chr2	29970619	29971766	8.91813	Intron (NM_004304, Intron 1 of 28)	173260	238	ALK	ALK receptor tyrosine kinase	protein-coding
3.39953	chr8	94944419	94945418	6.55635	Intergenic	15743	54704	PDP1	pyruvate dehyrogenase phosphatase catalytic subunit 1	protein-coding
3.39506	chrX	9319465	9320586	8.00202	Intergenic	-111310	6907	TBL1X	transducin beta like 1 X-linked	protein-coding
3.39332	chr8	122176035	122177034	5.75738	Intergenic	-352248	6641	SNTB1	syntrophin beta 1	protein-coding
3.38808	chr8	33330186	33331195	11.0707	Promoter-TSS	-26	84750	FUT10	fucosyltransferase 10	protein-coding
3.38632	chr3	106252643	106253861	7.15341	Intergenic	-665007	868	CBLB	Cbl proto-oncogene B	protein-coding
3.38584	chr1	121252936	121253935	5.31131	Intergenic	-7475	647121	EMBP1	embigin pseudogene 1	pseudo
3.37786	chr3	183088276	183089724	11.374	Intron (NM_015078, Intron 3 of 29)	57057	23101	MCF2L2	MCF.2 cell line derived transforming sequence-like 2	protein-coding
3.36936	chr18	71562548	71563547	4.28837	Intergenic	252022	201456	FBXO15	F-box protein 15	protein-coding
3.36879	chr2	58345493	58346629	5.00907	Intron (NM_001288836, Intron 8 of 13)	72214	7444	VRK2	VRK serine/threonine kinase 2	protein-coding
3.36703	chrX	130964223	130965249	9.74607	Promoter-TSS	-65	286467	FIRRE	firre intergenic repeating RNA element	ncRNA
3.36516	chr4	95761910	95762994	7.30325	Intron (NM_001203, Intron 1 of 12)	83346	658	BMPR1B	bone morphogenetic protein receptor type 1B	protein-coding
3.36403	chr8	25202592	25203622	5.20775	Promoter-TSS	189	102465527	MIR6876	microRNA 6876	ncRNA
3.35369	chr8	123475763	123476762	3.71182	Intron (NR_131202, Intron 2 of 3)	104621	105375734	SMILR	smooth muscle induced lncRNA, enhancer of proliferation	ncRNA
3.35159	chr12	12972575	12973574	3.9074	Intron (NM_016355, Intron 2 of 11)	6794	51202	DDX47	DEAD-box helicase 47	protein-coding
3.35092	chr20	36780720	36781721	13.6319	Intron (NM_001323317, Intron 2 of 11)	12452	7052	TGM2	transglutaminase 2	protein-coding
3.34862	chr8	70675942	70676941	3.78903	Intron (NM_030958, Intron 2 of 9)	68963	81796	SLCO5A1	solute carrier organic anion transporter family member 5A1	protein-coding
3.34648	chr4	107484394	107485393	3.66364	Intergenic	130112	105377355	LINC02173	long intergenic non-protein coding RNA 2173	ncRNA
3.34374	chr12	65996007	65997006	8.96187	Promoter-TSS	-143	105369807	LINC02454	long intergenic non-protein coding RNA 2454	ncRNA
3.34214	chr12	90484704	90485719	8.5068	Intergenic	143741	105369891	LINC02399	long intergenic non-protein coding RNA 2399	ncRNA
3.33801	chr4	161046334	161047741	6.48892	Intergenic	-348101	109729132	LINC02233	long intergenic non-protein coding RNA 2233	ncRNA
3.33798	chr7	51309322	51310321	3.441	Intron (NM_001346441, Intron 1 of 12)	74685	23242	COBL	cordon-bleu WH2 repeat protein	protein-coding
3.33708	chr1	218758839	218759838	7.23209	Intron (NR_031644, Intron 2 of 6)	75901	440714	C1orf143	chromosome 1 open reading frame 143 (putative)	ncRNA
3.33654	chr18	29962680	29963695	4.32338	Intron (NM_001242409, Intron 2 of 5)	87658	64762	GAREM1	GRB2 associated regulator of MAPK1 subtype 1	protein-coding
3.33608	chr1	29876294	29877293	7.81531	Intergenic	-200167	101928460	LINC01756	long intergenic non-protein coding RNA 1756	ncRNA
3.33484	chr11	34771191	34772553	8.89846	Intergenic	117759	26298	EHF	ETS homologous factor	protein-coding
3.33251	chrX	3436578	3437581	4.00237	Intergenic	13213	109616969	SNORA48B	small nucleolar RNA, H/ACA box 48B	snoRNA
3.33155	chr2	182639109	182640108	2.14957	Intergenic	-94216	4760	NEUROD1	neuronal differentiation 1	protein-coding
3.33141	chr18	74779086	74780364	10.3291	Intron (NM_001025100, Intron 2 of 3)	-50714	4155	MBP	myelin basic protein	protein-coding
3.32897	chr2	152982922	152983921	2.00386	Intron (NM_005843, Intron 11 of 13)	-27740	785	CACNB4	calcium voltage-gated channel auxiliary subunit beta 4	protein-coding
3.32596	chr2	121954643	121955654	19.687	Intergenic	87630	29842	TFCP2L1	transcription factor CP2 like 1	protein-coding
3.32578	chr11	34702459	34703476	8.82902	Intergenic	48854	26298	EHF	ETS homologous factor	protein-coding
3.31888	chr5	5025626	5026625	5.66429	Intergenic	-8347	340094	LINC01020	long intergenic non-protein coding RNA 1020	ncRNA
3.31545	chr13	73695924	73696923	3.4742	Intergenic	63280	688	KLF5	Kruppel like factor 5	protein-coding
3.31544	chr8	29412626	29413659	11.0929	Intergenic	192483	619351	LINC00589	long intergenic non-protein coding RNA 589	ncRNA
3.31268	chr9	68454785	68455784	6.79805	Promoter-TSS	84	642236	FRG1JP	FSHD region gene 1 family member J, pseudogene	pseudo
3.31258	chr9	118862660	118863659	2.03648	Intergenic	-52911	5069	PAPPA	pappalysin 1	protein-coding
3.31213	chr15	70289856	70290855	3.8857	Intergenic	81452	693214	MIR629	microRNA 629	ncRNA
3.31042	chr8	10191981	10192980	5.57847	Intron (NM_001199729, Intron 6 of 6)	-139595	101929191	LINCR-0001	uncharacterized LINCR-0001	ncRNA
3.30066	chr4	3621706	3622705	5.16866	Intergenic	43609	285492	LINC00955	long intergenic non-protein coding RNA 955	ncRNA
3.30062	chr6	145297992	145299039	4.81729	Intergenic	571724	106635530	SNORA98	small nucleolar RNA, H/ACA box 98	snoRNA
3.30061	chr12	68758395	68759693	11.6142	Intergenic	-32850	56890	MDM1	Mdm1 nuclear protein	protein-coding
3.29167	chr2	48341049	48342048	4.19271	Intergenic	-200273	3344	FOXN2	forkhead box N2	protein-coding
3.29056	chr8	120303896	120304895	3.67406	Intergenic	-33016	102466162	MIR548AZ	microRNA 548az	ncRNA
3.29017	chr13	27756808	27757807	3.17549	Non-coding (NR_046548, Exon 2 of 2)	10911	100874071	USP12-AS2	USP12 antisense RNA 2 (head to head)	ncRNA
3.28675	chr8	60374518	60375517	9.2499	Intergenic	343248	100505501	LOC100505501	uncharacterized LOC100505501	ncRNA
3.28652	chr17	14641236	14642389	11.2424	Intergenic	-276310	101928475	LOC101928475	uncharacterized LOC101928475	ncRNA
3.2805	chr3	177527595	177528594	3.83985	Intergenic	-6559	102724550	LINC02015	long intergenic non-protein coding RNA 2015	ncRNA
3.27729	chr8	55466460	55467459	3.80811	Intergenic	-61697	6101	RP1	RP1 axonemal microtubule associated	protein-coding
3.27624	chr10	101908116	101909115	4.32043	Intergenic	37171	10613	ERLIN1	ER lipid raft associated 1	protein-coding
3.27529	chr7	158656207	158657206	7.00786	Intron (NM_001350917, Intron 1 of 25)	7457	55112	WDR60	WD repeat domain 60	protein-coding
3.2746	chr8	145002154	145003233	13.9302	Intron (NM_201379, Intron 25 of 31)	11072	5339	PLEC	plectin	protein-coding
3.27405	chr15	53363914	53364924	6.2962	Intergenic	-44143	105370822	LINC02490	long intergenic non-protein coding RNA 2490	ncRNA
3.2577	chr15	70488644	70489670	5.97489	Intergenic	-98901	7090	TLE3	TLE family member 3, transcriptional corepressor	protein-coding
3.25621	chr8	50952069	50953068	1.75434	Intron (NM_001287814, Intron 1 of 16)	-124123	54212	SNTG1	syntrophin gamma 1	protein-coding
3.25604	chr17	72565252	72566251	6.91821	Intergenic	-2269	100130520	CD300H	CD300H molecule (gene/pseudogene)	protein-coding
3.25539	chr2	146321029	146322028	3.70785	Intergenic	895994	401014	TEX41	testis expressed 41	ncRNA
3.25488	chr1	224824882	224825930	7.13325	Intron (NR_136287, Intron 1 of 4)	21387	149111	CNIH3	cornichon family AMPA receptor auxiliary protein 3	protein-coding
3.25071	chr14	51421755	51422754	5.56547	Intergenic	-11053	5836	PYGL	glycogen phosphorylase L	protein-coding
3.2501	chr12	64311396	64312400	9.22352	Intron (NM_020762, Intron 1 of 21)	73418	57522	SRGAP1	SLIT-ROBO Rho GTPase activating protein 1	protein-coding
3.24875	chr15	20397923	20398922	5.5062	Intergenic	-89575	646096	CHEK2P2	checkpoint kinase 2 pseudogene 2	pseudo
3.2421	chr2	101882128	101883127	2.03271	Intron (NM_017546, Intron 4 of 6)	6884	692205	SNORD89	small nucleolar RNA, C/D box 89	snoRNA
3.24136	chr4	144099817	144100816	2.06277	Intron (NR_136203, Intron 1 of 1)	5698	105377623	LOC105377623	uncharacterized LOC105377623	ncRNA
3.24121	chr2	81114908	81115907	2.40382	Intergenic	574903	1496	CTNNA2	catenin alpha 2	protein-coding
3.23672	chr19	4693999	4695098	8.66425	3' UTR (NM_001365987, Exon 13 of 13)	15254	100131094	DPP9-AS1	DPP9 antisense RNA 1	protein-coding
3.23545	chr18	49424021	49425020	1.98024	Intergenic	-442047	1630	DCC	DCC netrin 1 receptor	protein-coding
3.23325	chr20	10199804	10200803	2.78284	Promoter-TSS	-149	100131208	SNAP25-AS1	SNAP25 antisense RNA 1	ncRNA
3.2301	chr2	180990023	180991035	5.81622	Intergenic	-118505	57703	CWC22	CWC22 spliceosome associated protein homolog	protein-coding
3.2216	chr1	54871623	54872657	4.86114	Promoter-TSS	-73	23648	SSBP3	single stranded DNA binding protein 3	protein-coding
3.21997	chr19	40969978	40970977	9.24274	Intron (NM_000713, Intron 1 of 4)	1175	645	BLVRB	biliverdin reductase B	protein-coding
3.21884	chr12	98002520	98003519	3.40428	Intergenic	45429	406926	MIR135A2	microRNA 135a-2	ncRNA
3.21735	chr2	146509442	146510441	6.57963	Intergenic	-834684	728773	PABPC1P2	poly(A) binding protein cytoplasmic 1 pseudogene 2	pseudo
3.21558	chr2	204548340	204549339	5.59629	Intergenic	-22359	940	CD28	CD28 molecule	protein-coding
3.21519	chr12	24814155	24815154	3.01807	Intergenic	-77552	144360	LINC00477	long intergenic non-protein coding RNA 477	ncRNA
3.21195	chr19	41256084	41257152	41.6755	Promoter-TSS	-160	284325	C19orf54	chromosome 19 open reading frame 54	protein-coding
3.20247	chr4	103681606	103682668	9.53498	Promoter-TSS	-12	4126	MANBA	mannosidase beta	protein-coding
3.20207	chr11	11878922	11879933	6.95275	Intron (NM_017944, Intron 1 of 26)	16457	55031	USP47	ubiquitin specific peptidase 47	protein-coding
3.19852	chr19	41283011	41284546	36.3024	Promoter-TSS	-346	100529264	RAB4B-EGLN2	RAB4B-EGLN2 readthrough (NMD candidate)	ncRNA
3.19557	chr12	99392042	99393041	2.08706	Intron (NM_181670, Intron 3 of 12)	-94596	101928937	LOC101928937	uncharacterized LOC101928937	ncRNA
3.19515	chr7	89927223	89928222	2.58235	Intron (NM_001039706, Intron 16 of 22)	-36815	101927446	LOC101927446	uncharacterized LOC101927446	ncRNA
3.19426	chr7	22963423	22964841	5.78846	Intergenic	67900	692210	SNORD93	small nucleolar RNA, C/D box 93	snoRNA
3.19194	chr10	54214393	54215392	3.04667	Promoter-TSS	140	101928687	LNCAROD	lncRNA activating regulator of DKK1	ncRNA
3.19041	chr12	125165600	125166599	4.42747	Intergenic	-113941	9612	NCOR2	nuclear receptor corepressor 2	protein-coding
3.18867	chr2	233844472	233845497	10.55	Intron (NM_019850, Intron 1 of 14)	-32340	101928881	LOC101928881	uncharacterized LOC101928881	ncRNA
3.18816	chr20	23330778	23331817	17.6938	Promoter-TSS	-131	29107	NXT1	nuclear transport factor 2 like export factor 1	protein-coding
3.18517	chr8	52580086	52581085	2.28073	Intron (NM_144651, Intron 1 of 22)	141420	137902	PXDNL	peroxidasin like	protein-coding
3.18458	chr16	76709876	76710875	6.52305	Intergenic	41480	101928203	LINC02125	long intergenic non-protein coding RNA 2125	ncRNA
3.18328	chr1	94166969	94168757	13.6562	Intron (NM_001261408, Intron 3 of 13)	-20470	8412	BCAR3	BCAR3 adaptor protein, NSP family member	protein-coding
3.18131	chr4	157892498	157893497	7.29177	Promoter-TSS	-46	56034	PDGFC	platelet derived growth factor C	protein-coding
3.17971	chrX	135607801	135608800	3.0597	Intergenic	-6074	51442	VGLL1	vestigial like family member 1	protein-coding
3.17657	chr4	174090236	174091235	4.31903	Promoter-TSS	68	101930370	LOC101930370	uncharacterized LOC101930370	ncRNA
3.17168	chr4	166354264	166355263	2.23566	Intron (NM_001873, Intron 1 of 8)	47369	693163	MIR578	microRNA 578	ncRNA
3.16993	chr12	80543170	80544169	6.50985	Intron (NM_001368062, Intron 5 of 62)	50352	283310	OTOGL	otogelin like	protein-coding
3.16705	chr4	101659237	101660236	5.20004	Intergenic	-63466	100874275	LINC01216	long intergenic non-protein coding RNA 1216	ncRNA
3.16484	chr4	183896600	183897599	5.34949	Intergenic	-58469	1635	DCTD	dCMP deaminase	protein-coding
3.16313	chr4	180557390	180558686	3.30725	Intergenic	1522264	728081	LINC00290	long intergenic non-protein coding RNA 290	ncRNA
3.16213	chr12	58814014	58815013	2.82253	Intergenic	-170971	100506869	LOC100506869	uncharacterized LOC100506869	ncRNA
3.16187	chr9	6566163	6567162	4.85587	Intron (NM_000170, Intron 15 of 24)	79030	2731	GLDC	glycine decarboxylase	protein-coding
3.16014	chr10	33434290	33435289	8.92343	Intergenic	-29054	101929447	IATPR	ITGB1 adjacent tumor promoting lncRNA	ncRNA
3.14458	chr6	81163616	81164615	3.77601	Intergenic	347727	594	BCKDHB	branched chain keto acid dehydrogenase E1 subunit beta	protein-coding
3.1443	chr6	86173584	86175111	5.37219	Intron (NM_002526, Intron 1 of 8)	14546	4907	NT5E	5'-nucleotidase ecto	protein-coding
3.14262	chr11	59312542	59313541	7.92439	Intergenic	30655	390199	OR4D9	olfactory receptor family 4 subfamily D member 9	protein-coding
3.13894	chr8	56986628	56987700	8.65405	Promoter-TSS	13	105375847	CERNA3	competing endogenous lncRNA 3 for miR-645	ncRNA
3.13324	chr5	38660154	38661162	6.47288	Intron (NR_103554, Intron 8 of 8)	59717	101926904	LINC01265	long intergenic non-protein coding RNA 1265	ncRNA
3.13208	chr1	89738233	89739232	2.92581	Promoter-TSS	-189	115362	GBP5	guanylate binding protein 5	protein-coding
3.13057	chr1	182056853	182057852	10.013	Intergenic	-26505	127665	ZNF648	zinc finger protein 648	protein-coding
3.12994	chr11	130498705	130499704	1.88875	Intergenic	-37426	102466873	MIR8052	microRNA 8052	ncRNA
3.12794	chr9	6182149	6183148	2.73086	Intergenic	-32501	90865	IL33	interleukin 33	protein-coding
3.12793	chr11	6490016	6491015	3.54553	Intron (NM_001248006, Intron 1 of 11)	4656	10612	TRIM3	tripartite motif containing 3	protein-coding
3.12721	chr9	41819225	41820224	3.07106	Intergenic	135453	389741	GLIDR	glioblastoma down-regulated RNA	ncRNA
3.12279	chrX	47415103	47416153	5.0755	Intergenic	-4871	369	ARAF	A-Raf proto-oncogene, serine/threonine kinase	protein-coding
3.12269	chr3	149108276	149109275	4.57091	Intergenic	13210	100874091	TM4SF1-AS1	TM4SF1 antisense RNA 1	ncRNA
3.12128	chr11	34675186	34677048	12.7142	Intron (NM_012153, Intron 6 of 8)	22004	26298	EHF	ETS homologous factor	protein-coding
3.12087	chr8	81664995	81665994	4.45189	Intron (NM_001033723, Intron 2 of 8)	121209	619279	ZNF704	zinc finger protein 704	protein-coding
3.1196	chr12	132335433	132336432	7.16016	3' UTR (NM_016155, Exon 10 of 10)	22994	4326	MMP17	matrix metallopeptidase 17	protein-coding
3.11946	chr17	17886386	17887385	2.95299	Intron (NM_031294, Intron 3 of 13)	10709	83450	DRC3	dynein regulatory complex subunit 3	protein-coding
3.11941	chr9	121570992	121571991	4.1505	Intergenic	129542	111216287	LINC02578	long intergenic non-protein coding RNA 2578	ncRNA
3.11742	chr1	221612405	221614138	13.7172	Intergenic	-103633	400804	C1orf140	uncharacterized LOC400804	ncRNA
3.11612	chr9	3526152	3527229	6.93434	Promoter-TSS	-689	5991	RFX3	regulatory factor X3	protein-coding
3.11487	chr9	66039088	66040087	5.32742	Intergenic	-417702	103352539	LINC01410	long intergenic non-protein coding RNA 1410	ncRNA
3.11416	chr16	1795917	1797488	6.56027	Intron (NM_001318852, Intron 5 of 31)	11716	100423012	MIR3177	microRNA 3177	ncRNA
3.11325	chr2	45236173	45237320	13.4309	Promoter-TSS	-155	10736	SIX2	SIX homeobox 2	protein-coding
3.11273	chr12	30947675	30949123	11.8284	Promoter-TSS	-216	100287314	LINC00941	long intergenic non-protein coding RNA 941	ncRNA
3.11003	chr5	65157574	65158573	2.26037	Intergenic	-64309	55914	ERBIN	erbb2 interacting protein	protein-coding
3.10972	chr19	40948652	40949651	21.3891	Promoter-TSS	-646	29946	SERTAD3	SERTA domain containing 3	protein-coding
3.10857	chr4	155828940	155829943	6.03271	Intergenic	126784	166863	RBM46	RNA binding motif protein 46	protein-coding
3.1068	chr19	41222351	41223350	24.4712	Promoter-TSS	-59	79934	COQ8B	coenzyme Q8B	protein-coding
3.10038	chr6	137290765	137291764	4.81572	Intergenic	23104	100294720	NHEG1	neuroblastoma highly expressed 1	ncRNA
3.09974	chr7	91686341	91687340	3.65986	Intron (NM_147185, Intron 22 of 49)	76951	1595	CYP51A1	cytochrome P450 family 51 subfamily A member 1	protein-coding
3.09946	chr4	60419128	60420127	4.56745	Intergenic	540336	105377247	LINC02429	long intergenic non-protein coding RNA 2429	ncRNA
3.0963	chr4	142253428	142254498	27.1171	Promoter-TSS	-192	100507639	LINC02432	long intergenic non-protein coding RNA 2432	ncRNA
3.09254	chrX	13416223	13417314	7.21692	Intergenic	63408	100133123	LINC01203	long intergenic non-protein coding RNA 1203	ncRNA
3.09092	chr19	40909622	40910621	8.73544	Intron (NM_020956, Intron 4 of 5)	9150	57716	PRX	periaxin	protein-coding
3.08999	chrX	46618162	46619249	4.08284	Promoter-TSS	-152	84679	SLC9A7	solute carrier family 9 member A7	protein-coding
3.08749	chr1	87253792	87255012	9.61636	Intergenic	84143	51100	SH3GLB1	SH3 domain containing GRB2 like, endophilin B1	protein-coding
3.08614	chr12	93622983	93623982	4.00302	Intron (NR_040096, Intron 2 of 4)	55340	102724933	LINC02412	long intergenic non-protein coding RNA 2412	ncRNA
3.08598	chr8	29481160	29482159	2.88047	Intergenic	123966	619351	LINC00589	long intergenic non-protein coding RNA 589	ncRNA
3.07979	chr3	72674682	72675681	2.40555	Intergenic	38219	105377162	LOC105377162	uncharacterized LOC105377162	ncRNA
3.07971	chr8	86847846	86848845	4.78073	Intergenic	-8174	100288527	REXO1L2P	REXO1 like 2, pseudogene	pseudo
3.07916	chr22	26143061	26144060	5.63586	Intron (NM_032608, Intron 1 of 43)	5405	84700	MYO18B	myosin XVIIIB	protein-coding
3.07864	chr19	1154700	1155776	4.59528	Intron (NM_014963, Intron 1 of 31)	19029	22904	SBNO2	strawberry notch homolog 2	protein-coding
3.07811	chr8	131739909	131740936	5.69995	Intergenic	-284502	50807	ASAP1	ArfGAP with SH3 domain, ankyrin repeat and PH domain 1	protein-coding
3.0775	chr8	87014634	87015633	3.25491	Intergenic	66764	85481	PSKH2	protein serine kinase H2	protein-coding
3.07041	chr15	29269279	29270313	4.75252	Intron (NM_001353791, Intron 1 of 13)	-17934	321	APBA2	amyloid beta precursor protein binding family A member 2	protein-coding
3.06718	chr4	83905356	83906355	2.21859	Exon (NM_194282, Exon 2 of 13)	26121	132660	LIN54	lin-54 DREAM MuvB core complex component	protein-coding
3.06329	chr8	132274269	132275268	4.56548	Intergenic	-221613	114	ADCY8	adenylate cyclase 8	protein-coding
3.06113	chr15	94372276	94373275	6.31993	Intergenic	-27014	101927153	LINC02207	long intergenic non-protein coding RNA 2207	ncRNA
3.05957	chr11	71136619	71137618	2.67735	Intergenic	-2718	399923	FLJ42102	uncharacterized LOC399923	ncRNA
3.05876	chr5	32390744	32391743	3.4172	Intron (NM_016107, Intron 11 of 19)	3338	693164	MIR579	microRNA 579	ncRNA
3.05771	chr13	95210635	95211634	3.77176	Intergenic	-9474	1638	DCT	dopachrome tautomerase	protein-coding
3.05659	chr10	482083	483082	5.84113	Intron (NM_014974, Intron 4 of 36)	-191922	101930421	LOC101930421	uncharacterized LOC101930421	ncRNA
3.0549	chr11	8364301	8365300	8.91491	Intergenic	-74466	4004	LMO1	LIM domain only 1	protein-coding
3.05358	chr6	34499188	34500187	8.03798	Intron (NM_001199583, Intron 9 of 9)	17038	29993	PACSIN1	protein kinase C and casein kinase substrate in neurons 1	protein-coding
3.05191	chr8	134931366	134932385	5.18523	Intergenic	33136	101927822	LOC101927822	uncharacterized LOC101927822	ncRNA
3.05133	chr5	90592128	90593178	6.02401	Intergenic	17566	100505994	LUCAT1	lung cancer associated transcript 1	ncRNA
3.04998	chr21	15905914	15906913	3.64604	Intron (NM_001286523, Intron 1 of 8)	12223	64092	SAMSN1	SAM domain, SH3 domain and nuclear localization signals 1	protein-coding
3.04996	chrX	53215199	53216198	3.80965	Intron (NR_148673, Intron 25 of 26)	8972	102465539	MIR6895	microRNA 6895	ncRNA
3.04754	chr2	131148352	131149398	10.3729	Intergenic	35246	26469	PTPN18	protein tyrosine phosphatase non-receptor type 18	protein-coding
3.04475	chr10	33654350	33655349	4.50396	Intergenic	-31016	8829	NRP1	neuropilin 1	protein-coding
3.04309	chr11	64043847	64044846	4.36047	Intron (NM_004322, Intron 1 of 2)	-7465	56834	GPR137	G protein-coupled receptor 137	protein-coding
3.04169	chr8	57182984	57183983	4.4879	Intergenic	49852	195814	SDR16C5	short chain dehydrogenase/reductase family 16C member 5	protein-coding
3.04122	chr12	63179412	63180467	8.24493	Intron (NM_020700, Intron 4 of 9)	148991	57460	PPM1H	protein phosphatase, Mg2+/Mn2+ dependent 1H	protein-coding
3.03285	chr15	55790089	55791156	5.67361	Promoter-TSS	160	100533483	DNAAF4-CCPG1	DNAAF4-CCPG1 readthrough (NMD candidate)	ncRNA
3.03239	chr16	54459183	54460182	5.18747	Intergenic	-55071	100996345	LINC02140	long intergenic non-protein coding RNA 2140	ncRNA
3.03051	chr7	115956871	115957870	5.2299	Intergenic	-30589	102724434	LOC102724434	uncharacterized LOC102724434	ncRNA
3.03001	chr12	70698125	70699543	8.08377	Intron (NR_037615, Intron 3 of 16)	-61236	27345	KCNMB4	potassium calcium-activated channel subfamily M regulatory beta subunit 4	protein-coding
3.02346	chr12	96882786	96883802	5.13292	Promoter-TSS	-61	144535	CFAP54	cilia and flagella associated protein 54	protein-coding
3.02238	chr21	38807148	38808147	2.15275	Intron (NM_001347721, Intron 2 of 11)	15046	1859	DYRK1A	dual specificity tyrosine phosphorylation regulated kinase 1A	protein-coding
3.02029	chr1	8085902	8087492	12.6332	Promoter-TSS	-328	54206	ERRFI1	ERBB receptor feedback inhibitor 1	protein-coding
3.0194	chrX	149396673	149397672	1.2842	Promoter-TSS	933	100313839	MIR2114	microRNA 2114	ncRNA
3.01623	chrX	148169	149168	2.7643	Intergenic	-44355	55344	PLCXD1	phosphatidylinositol specific phospholipase C X domain containing 1	protein-coding
3.01439	chr20	48421691	48422690	6.77015	Intergenic	-7060	23315	SLC9A8	solute carrier family 9 member A8	protein-coding
3.00949	chr7	154467541	154468780	8.83277	Intron (NR_157196, Intron 7 of 25)	-252067	100132707	PAXIP1-AS2	PAXIP1 antisense RNA 2	ncRNA
3.00835	chr4	6393227	6394226	5.14075	Intron (NM_001206995, Intron 2 of 9)	-10131	5522	PPP2R2C	protein phosphatase 2 regulatory subunit Bgamma	protein-coding
3.0076	chr15	78832162	78833161	4.53806	Promoter-TSS	-86	5685	PSMA4	proteasome subunit alpha 4	protein-coding
3.00546	chr8	128680580	128681693	14.5678	Intergenic	65077	100270680	CASC11	cancer susceptibility 11	ncRNA
3.00386	chr11	95186602	95187601	4.50062	Intergenic	-221462	143686	SESN3	sestrin 3	protein-coding
2.99974	chr12	24102299	24103298	3.84219	Promoter-TSS	-194	6660	SOX5	SRY-box transcription factor 5	protein-coding
2.99864	chr1	209828801	209829832	13.7744	Intergenic	-3546	3914	LAMB3	laminin subunit beta 3	protein-coding
2.99534	chrX	4586538	4587537	1.12981	Intergenic	-35424	101928201	LOC101928201	uncharacterized LOC101928201	ncRNA
2.99304	chr18	59303128	59304127	6.27736	Intergenic	-111782	100996669	LINC01544	long intergenic non-protein coding RNA 1544	ncRNA
2.99191	chr10	30662931	30663930	2.22144	Intergenic	-2594	729668	GOLGA2P6	GOLGA2 pseudogene 6	pseudo
2.98687	chr12	23624985	23625984	5.11626	Intergenic	112036	6660	SOX5	SRY-box transcription factor 5	protein-coding
2.98625	chr7	76636994	76637993	8.36753	Intron (NR_023383, Intron 6 of 10)	22394	100996746	SPDYE11	speedy/RINGO cell cycle regulator family member E11	protein-coding
2.98405	chr4	14857714	14858715	10.2548	Intron (NR_126435, Intron 2 of 6)	31579	201853	LINC00504	long intergenic non-protein coding RNA 504	ncRNA
2.98385	chr4	86664070	86665069	2.8738	Intron (NM_001025616, Intron 3 of 9)	20948	100616349	MIR4451	microRNA 4451	ncRNA
2.9834	chr18	74812952	74814557	5.86892	Intron (NM_001025100, Intron 2 of 3)	30985	4155	MBP	myelin basic protein	protein-coding
2.98284	chrX	73563411	73564410	4.53839	Intergenic	39895	389874	ZCCHC13	zinc finger CCHC-type containing 13	protein-coding
2.98151	chr8	28973894	28974893	4.84475	Exon (NM_015254, Exon 31 of 40)	146194	23303	KIF13B	kinesin family member 13B	protein-coding
2.97811	chr8	143761317	143762316	14.8558	Promoter-TSS	-97	8000	PSCA	prostate stem cell antigen	protein-coding
2.97709	chr17	35278451	35279465	12.3439	Intron (NR_135670, Intron 1 of 1)	15002	102723471	LHX1-DT	LHX1 divergent transcript	ncRNA
2.97639	chr1	64333490	64334489	4.45874	Intron (NM_005012, Intron 1 of 8)	94301	4919	ROR1	receptor tyrosine kinase like orphan receptor 1	protein-coding
2.97587	chr19	40931347	40932392	25.312	Promoter-TSS	30	29950	SERTAD1	SERTA domain containing 1	protein-coding
2.97412	chr2	107131044	107132043	3.84459	Intron (NM_001368307, Intron 5 of 5)	27723	927	CD8B2	CD8b2 molecule	protein-coding
2.97267	chr4	102268403	102269437	19.7828	Promoter-TSS	-14	90024	FLJ20021	uncharacterized LOC90024	ncRNA
2.97008	chr19	40853869	40854969	17.8662	Promoter-TSS	5	126526	C19orf47	chromosome 19 open reading frame 47	protein-coding
2.96442	chr22	45948107	45949106	6.24757	Intron (NM_006486, Intron 14 of 16)	49843	2192	FBLN1	fibulin 1	protein-coding
2.96376	chr4	37009540	37010539	3.90722	Intron (NR_134669, Intron 1 of 1)	6638	100508631	LINC02616	long intergenic non-protein coding RNA 2616	ncRNA
2.96223	chr17	19551513	19552535	11.1784	Promoter-TSS	-40	224	ALDH3A2	aldehyde dehydrogenase 3 family member A2	protein-coding
2.96093	chr2	62533615	62534614	6.97484	Intergenic	91458	10678	B3GNT2	UDP-GlcNAc:betaGal beta-1,3-N-acetylglucosaminyltransferase 2	protein-coding
2.96026	chr11	61792590	61793655	9.23404	Intergenic	-58016	2495	FTH1	ferritin heavy chain 1	protein-coding
2.95994	chr7	21657171	21658170	3.14095	Intron (NM_001277115, Intron 23 of 81)	75013	8701	DNAH11	dynein axonemal heavy chain 11	protein-coding
2.95889	chr9	111240556	111241555	4.73084	Intergenic	377211	10880	ACTL7B	actin like 7B	protein-coding
2.95757	chr8	48564976	48565975	2.68948	Intron (NR_148202, Intron 11 of 20)	-1175	23514	SPIDR	scaffold protein involved in DNA repair	protein-coding
2.94698	chr2	124784394	124785393	2.04001	Intron (NM_001367498, Intron 1 of 23)	2029	129684	CNTNAP5	contactin associated protein like 5	protein-coding
2.94524	chr13	63216817	63217817	5.69086	Intergenic	153508	100874176	LINC00448	long intergenic non-protein coding RNA 448	ncRNA
2.94333	chr15	78729954	78731007	6.21697	Promoter-TSS	-78	3658	IREB2	iron responsive element binding protein 2	protein-coding
2.94331	chr4	40674583	40675582	6.77722	Intergenic	-42471
2.94259	chr2	240866382	240867381	3.02089	Intron (NR_136158, Intron 7 of 10)	15630	100616417	MIR4786	microRNA 4786	ncRNA
2.93971	chr4	13922175	13923174	4.51531	Intron (NR_121681, Intron 3 of 3)	-190918	152742	LINC01085	long intergenic non-protein coding RNA 1085	ncRNA
2.93931	chr8	49700891	49701892	16.4544	Intergenic	-53521	79645	EFCAB1	EF-hand calcium binding domain 1	protein-coding
2.93923	chr7	90557658	90558657	5.63935	Intron (NM_001287136, Intron 7 of 13)	219027	5218	CDK14	cyclin dependent kinase 14	protein-coding
2.93841	chr12	95567180	95568185	6.15534	Intron (NM_018351, Intron 2 of 20)	43561	55785	FGD6	FYVE, RhoGEF and PH domain containing 6	protein-coding
2.93773	chr2	169023429	169024428	5.11856	Intron (NM_013233, Intron 2 of 17)	80177	27347	STK39	serine/threonine kinase 39	protein-coding
2.93494	chr9	105099453	105100452	3.83744	Intergenic	-181967	414319	LINC00587	long intergenic non-protein coding RNA 587	ncRNA
2.93339	chr7	6967658	6968657	6.8246	Intergenic	-102231	221960	CCZ1B	CCZ1 homolog B, vacuolar protein trafficking and biogenesis associated	protein-coding
2.93209	chr7	81313926	81315149	3.76644	Intron (NR_126025, Intron 1 of 10)	6185	100128317	LOC100128317	uncharacterized LOC100128317	ncRNA
2.92917	chr12	15373566	15374568	8.07044	Promoter-TSS	284	85004	RERG	RAS like estrogen regulated growth inhibitor	protein-coding
2.92766	chr19	41100237	41101236	8.30881	Intron (NM_003573, Intron 1 of 33)	1664	8425	LTBP4	latent transforming growth factor beta binding protein 4	protein-coding
2.92705	chr8	95369001	95370000	3.33507	Intergenic	79672	25788	RAD54B	RAD54 homolog B	protein-coding
2.92489	chr12	55413218	55414217	3.56294	Promoter-TSS	-41	58158	NEUROD4	neuronal differentiation 4	protein-coding
2.92323	chr3	151985943	151986942	6.23316	Promoter-TSS	-276	4154	MBNL1	muscleblind like splicing regulator 1	protein-coding
2.92068	chr9	6080016	6081060	6.4598	Intergenic	-64914	26953	RANBP6	RAN binding protein 6	protein-coding
2.92046	chr19	40939424	40940423	20.3785	Intergenic	-8024	29950	SERTAD1	SERTA domain containing 1	protein-coding
2.91924	chr9	6412662	6413661	5.6295	Promoter-TSS	10	115426	UHRF2	ubiquitin like with PHD and ring finger domains 2	protein-coding
2.91702	chr11	129061725	129062724	4.05765	Promoter-TSS	-131	9743	ARHGAP32	Rho GTPase activating protein 32	protein-coding
2.91467	chr11	134526081	134527101	22.2228	Intergenic	-79248	729305	LINC02714	long intergenic non-protein coding RNA 2714	ncRNA
2.91041	chr4	126906765	126907764	5.1706	Intergenic	478850	100302267	MIR2054	microRNA 2054	ncRNA
2.90946	chr4	85612242	85613270	6.37272	Intron (NM_014991, Intron 60 of 67)	108476	1040	CDS1	CDP-diacylglycerol synthase 1	protein-coding
2.9078	chr1	12535226	12536225	9.44531	Intron (NM_015378, Intron 67 of 69)	-31575	677882	SNORA59B	small nucleolar RNA, H/ACA box 59B	snoRNA
2.90704	chr12	45342150	45343149	5.42409	Intergenic	-34938	4753	NELL2	neural EGFL like 2	protein-coding
2.907	chr15	39712400	39713400	7.84198	Intergenic	-160380	7057	THBS1	thrombospondin 1	protein-coding
2.9068	chr5	115010197	115011196	4.81991	Intergenic	-2347	102467217	LOC102467217	uncharacterized LOC102467217	ncRNA
2.90625	chr12	9916999	9917998	3.965	Intergenic	-4001	969	CD69	CD69 molecule	protein-coding
2.90601	chr11	92787708	92788707	5.38633	Intergenic	85418	4544	MTNR1B	melatonin receptor 1B	protein-coding
2.90525	chr11	27956019	27957022	6.38597	Intergenic	-121842	693195	MIR610	microRNA 610	ncRNA
2.90382	chr7	94249674	94250673	6.11294	Intron (NM_001346715, Intron 5 of 10)	35272	8910	SGCE	sarcoglycan epsilon	protein-coding
2.90042	chr11	63766421	63767420	6.88682	Intron (NM_014067, Intron 7 of 10)	13595	55611	OTUB1	OTU deubiquitinase, ubiquitin aldehyde binding 1	protein-coding
2.90032	chr2	58468007	58469021	6.16809	Promoter-TSS	1	55120	FANCL	FA complementation group L	protein-coding
2.89966	chrX	11777150	11778160	5.62531	Promoter-TSS	-111	10943	MSL3	MSL complex subunit 3	protein-coding
2.8985	chr8	50787049	50788048	4.87507	Intergenic	-34808	54212	SNTG1	syntrophin gamma 1	protein-coding
2.89824	chr9	94298485	94299484	2.65387	Intergenic	-99549	100500821	MIR3910-1	microRNA 3910-1	ncRNA
2.89399	chr12	106037355	106038354	1.49517	Intergenic	-60127	101929110	CASC18	cancer susceptibility 18	ncRNA
2.89322	chr8	18282880	18284531	4.93734	Intergenic	34913	10	NAT2	N-acetyltransferase 2	protein-coding
2.89261	chr1	150033318	150034317	2.498	Intergenic	-5622	11311	VPS45	vacuolar protein sorting 45 homolog	protein-coding
2.8924	chr9	111341986	111342985	4.4499	Intergenic	275781	10880	ACTL7B	actin like 7B	protein-coding
2.8922	chr8	26240014	26241321	8.78805	Promoter-TSS	97	665	BNIP3L	BCL2 interacting protein 3 like	protein-coding
2.89145	chr1	40480529	40481528	2.85048	Intergenic	-24709	10487	CAP1	cyclase associated actin cytoskeleton regulatory protein 1	protein-coding
2.89117	chr13	87775940	87776939	2.44502	Intergenic	212264	106144533	LINC00430	long intergenic non-protein coding RNA 430	ncRNA
2.87486	chr20	19075280	19076279	2.83739	Intergenic	-117507	57419	SLC24A3	solute carrier family 24 member 3	protein-coding
2.87413	chr13	60841608	60842607	2.66738	Promoter-TSS	131	100874169	LINC00434	long intergenic non-protein coding RNA 434	ncRNA
2.8738	chr12	4757738	4758737	6.32981	Promoter-TSS	-20	10566	AKAP3	A-kinase anchoring protein 3	protein-coding
2.87159	chr1	93163353	93164352	1.08969	Intron (NM_001350198, Intron 5 of 19)	86813	7813	EVI5	ecotropic viral integration site 5	protein-coding
2.87117	chr11	102424299	102425298	4.53013	Intergenic	-23320	4316	MMP7	matrix metallopeptidase 7	protein-coding
2.8685	chr20	51539228	51540227	6.90415	Intergenic	-49170	128553	TSHZ2	teashirt zinc finger homeobox 2	protein-coding
2.86614	chr5	5145498	5146497	5.31641	Intron (NR_136935, Intron 2 of 21)	5554	170690	ADAMTS16	ADAM metallopeptidase with thrombospondin type 1 motif 16	protein-coding
2.86457	chr3	57735369	57736368	3.15589	Intergenic	-7115	7871	SLMAP	sarcolemma associated protein	protein-coding
2.86443	chr1	222990557	222991582	3.80165	Intron (NM_032890, Intron 1 of 9)	2688	84976	DISP1	dispatched RND transporter family member 1	protein-coding
2.8609	chr8	144107265	144108264	6.74926	Intergenic	7818	4061	LY6E	lymphocyte antigen 6 family member E	protein-coding
2.8608	chrX	30301282	30302281	3.04517	Intergenic	25726	190	NR0B1	nuclear receptor subfamily 0 group B member 1	protein-coding
2.86011	chrX	115630626	115631625	3.24399	Intergenic	-36988	203413	CT83	cancer/testis antigen 83	protein-coding
2.85943	chr12	27702361	27703366	10.0126	Intron (NM_001198916, Intron 1 of 27)	25724	8496	PPFIBP1	PPFIA binding protein 1	protein-coding
2.85942	chr8	49426398	49427675	5.87452	Intergenic	-37091	101929268	LOC101929268	uncharacterized LOC101929268	ncRNA
2.85862	chr8	128937976	128938975	3.08273	Intron (NR_003367, Intron 2 of 8)	22494	641384	TMEM75	transmembrane protein 75	ncRNA
2.8584	chr12	104680181	104681182	17.3453	Promoter-TSS	-129	7296	TXNRD1	thioredoxin reductase 1	protein-coding
2.8583	chr7	81233403	81234402	7.72852	Intron (NR_126025, Intron 4 of 10)	21630	100128317	LOC100128317	uncharacterized LOC100128317	ncRNA
2.85584	chr2	38742193	38743192	3.77181	Promoter-TSS	190	101929596	LINC02613	long intergenic non-protein coding RNA 2613	ncRNA
2.85459	chr2	154413433	154414432	2.46927	Intergenic	-78656	56475	RPRM	reprimo, TP53 dependent G2 arrest mediator homolog	protein-coding
2.85203	chr8	29522411	29523410	7.38305	Intergenic	82715	619351	LINC00589	long intergenic non-protein coding RNA 589	ncRNA
2.84824	chr4	111437192	111438191	4.21863	Intron (NM_001977, Intron 8 of 19)	40380	2028	ENPEP	glutamyl aminopeptidase	protein-coding
2.84494	chr8	101511337	101512353	11.3751	Intergenic	60142	157567	ANKRD46	ankyrin repeat domain 46	protein-coding
2.84349	chr8	15889604	15890603	3.66385	Intergenic	153678	4481	MSR1	macrophage scavenger receptor 1	protein-coding
2.84295	chr2	222658625	222659624	2.27854	Intergenic	-220202	2043	EPHA4	EPH receptor A4	protein-coding
2.84234	chrX	102406812	102407811	4.37344	Intergenic	-59240	56000	NXF3	nuclear RNA export factor 3	protein-coding
2.8419	chr1	8021039	8022238	21.6137	Promoter-TSS	-76	11315	PARK7	Parkinsonism associated deglycase	protein-coding
2.8414	chr14	50582844	50583843	3.91549	Promoter-TSS	-53	79609	VCPKMT	valosin containing protein lysine methyltransferase	protein-coding
2.83985	chr2	740306	741315	18.2498	Intergenic	-63404	129787	TMEM18	transmembrane protein 18	protein-coding
2.83902	chr18	57720783	57721782	3.18059	Intergenic	154054	5366	PMAIP1	phorbol-12-myristate-13-acetate-induced protein 1	protein-coding
2.83898	chr11	94852514	94853513	3.36766	Intron (NM_015036, Intron 1 of 1)	30003	23052	ENDOD1	endonuclease domain containing 1	protein-coding
2.83707	chr6	106227744	106228743	3.77862	Intergenic	-305968	639	PRDM1	PR/SET domain 1	protein-coding
2.83531	chrX	69439755	69440754	4.13213	Intergenic	-14251	158833	AWAT1	acyl-CoA wax alcohol acyltransferase 1	protein-coding
2.83506	chr22	16199712	16200711	6.13317	Intron (NR_132385, Intron 2 of 2)	-7202	503637	DUXAP8	double homeobox A pseudogene 8	pseudo
2.83475	chr18	70193529	70194528	1.40446	Intergenic	17549	147381	CBLN2	cerebellin 2 precursor	protein-coding
2.83423	chr12	47820293	47821652	9.89649	Intergenic	12181	111082992	LINC02156	long intergenic non-protein coding RNA 2156	ncRNA
2.83201	chr11	19049475	19050474	5.54691	Intergenic	31590	117194	MRGPRX2	MAS related GPR family member X2	protein-coding
2.83184	chr7	46598158	46599157	4.13713	Intergenic	138063	730338	LOC730338	uncharacterized LOC730338	ncRNA
2.82922	chr11	5301525	5302524	3.71417	Intergenic	-10849	3046	HBE1	hemoglobin subunit epsilon 1	protein-coding
2.82857	chr1	218879184	218880201	24.3972	Intron (NR_031644, Intron 4 of 6)	196255	440714	C1orf143	chromosome 1 open reading frame 143 (putative)	ncRNA
2.82847	chr19	50490232	50491231	6.75995	Intron (NM_001308420, Intron 12 of 12)	17810	400709	SIGLEC16	sialic acid binding Ig like lectin 16 (gene/pseudogene)	protein-coding
2.82474	chr18	72617855	72618854	2.1747	Intron (NM_001146189, Intron 6 of 6)	275435	55628	ZNF407	zinc finger protein 407	protein-coding
2.82283	chr5	111568050	111569049	6.40795	Intron (NR_110559, Intron 1 of 3)	4569	101927023	LOC101927023	uncharacterized LOC101927023	ncRNA
2.82178	chr19	24140072	24141071	2.52177	Promoter-TSS	184	100505851	LOC100505851	uncharacterized LOC100505851	ncRNA
2.82127	chr8	116068145	116069160	5.05968	Intergenic	611588	7227	TRPS1	transcriptional repressor GATA binding 1	protein-coding
2.81904	chr5	159008448	159009487	10.5218	Intergenic	-115683	285627	LINC01845	long intergenic non-protein coding RNA 1845	ncRNA
2.81893	chr12	116943756	116944755	5.47073	Intergenic	-26972	100287569	LINC00173	long intergenic non-protein coding RNA 173	ncRNA
2.81664	chr4	121252413	121253412	4.08113	Intergenic	-264909	4085	MAD2L1	mitotic arrest deficient 2 like 1	protein-coding
2.8162	chr15	60383070	60384116	6.54862	Intergenic	87083	27023	FOXB1	forkhead box B1	protein-coding
2.81526	chr1	63832681	63833960	9.18324	Promoter-TSS	22	29929	ALG6	ALG6 alpha-1,3-glucosyltransferase	protein-coding
2.81453	chr10	134484366	134485365	4.85097	Intron (NM_005539, Intron 4 of 15)	-9914	3632	INPP5A	inositol polyphosphate-5-phosphatase A	protein-coding
2.81296	chr1	7609004	7610003	7.43461	Intron (NM_001349609, Intron 6 of 22)	-120287	23261	CAMTA1	calmodulin binding transcription activator 1	protein-coding
2.8094	chr17	38020024	38021023	3.15118	Promoter-TSS	42	22806	IKZF3	IKAROS family zinc finger 3	protein-coding
2.80931	chr13	43321167	43322166	4.80596	Intergenic	-34020	144809	FAM216B	family with sequence similarity 216 member B	protein-coding
2.80594	chr11	67555668	67556667	8.83966	Intergenic	16640	645332	FAM86C2P	family with sequence similarity 86, member A pseudogene	pseudo
2.80403	chr20	52796240	52797239	2.97395	Intergenic	-6214	1591	CYP24A1	cytochrome P450 family 24 subfamily A member 1	protein-coding
2.80401	chrX	24661468	24662467	1.06194	Intron (NM_001163264, Intron 1 of 7)	3497	9468	PCYT1B	phosphate cytidylyltransferase 1, choline, beta	protein-coding
2.80387	chr2	146450181	146451373	5.97857	Intergenic	-893848	728773	PABPC1P2	poly(A) binding protein cytoplasmic 1 pseudogene 2	pseudo
2.80139	chr17	19117920	19118919	6.09043	Promoter-TSS	-524	388436	LOC388436	uncharacterized protein ENSP00000382042	ncRNA
2.80099	chr3	104671015	104672014	4.3468	Intergenic	-414043	214	ALCAM	activated leukocyte cell adhesion molecule	protein-coding
2.79964	chr3	111163478	111164477	1.15831	Intergenic	-97067	10225	CD96	CD96 molecule	protein-coding
2.79909	chr12	6485013	6486027	29.7301	Promoter-TSS	-791	6337	SCNN1A	sodium channel epithelial 1 alpha subunit	protein-coding
2.79753	chr17	69067646	69068670	6.49383	Intergenic	130162	101928165	CASC17	cancer susceptibility 17	ncRNA
2.79323	chr17	56743818	56744817	2.90988	Intron (NM_198393, Intron 1 of 32)	25099	56155	TEX14	testis expressed 14, intercellular bridge forming factor	protein-coding
2.79314	chr8	1703380	1704379	5.80573	Intergenic	7621	101927752	LOC101927752	uncharacterized LOC101927752	ncRNA
2.79247	chr4	124334959	124335958	2.84375	Intergenic	14763	10252	SPRY1	sprouty RTK signaling antagonist 1	protein-coding
2.79232	chrX	2288867	2289866	2.68129	Intron (NM_145177, Intron 3 of 6)	129214	9189	ZBED1	zinc finger BED-type containing 1	protein-coding
2.79054	chrX	69880690	69881689	2.56017	Intron (NM_001003811, Intron 17 of 30)	184956	109617015	SNORD3E	small nucleolar RNA, C/D box 3E	snoRNA
2.7899	chr9	140841167	140842166	2.42591	Promoter-TSS	-154	105376331	LOC105376331	uncharacterized LOC105376331	ncRNA
2.78656	chr2	143080412	143081411	2.11371	Intergenic	-191641	53353	LRP1B	LDL receptor related protein 1B	protein-coding
2.78488	chr2	75818833	75819832	2.54703	Intergenic	-22487	84141	EVA1A	eva-1 homolog A, regulator of programmed cell death	protein-coding
2.7847	chr10	7728098	7729410	7.19636	Intergenic	-16525	3698	ITIH2	inter-alpha-trypsin inhibitor heavy chain 2	protein-coding
2.78415	chr4	128777796	128778795	2.61724	Intergenic	-23753	10733	PLK4	polo like kinase 4	protein-coding
2.78401	chr8	15397255	15398254	4.90265	Promoter-TSS	-18	7991	TUSC3	tumor suppressor candidate 3	protein-coding
2.78236	chr7	5534010	5535009	5.79638	TTS (NR_030318)	1039	693174	MIR589	microRNA 589	ncRNA
2.78202	chr1	12599692	12600691	6.54343	Intergenic	32891	677885	SNORA59A	small nucleolar RNA, H/ACA box 59A	snoRNA
2.77648	chr12	92602049	92603048	5.90959	Intergenic	62687	101928617	LOC101928617	uncharacterized LOC101928617	ncRNA
2.77621	chr12	66562943	66563945	14.4295	Promoter-TSS	408	51643	TMBIM4	transmembrane BAX inhibitor motif containing 4	protein-coding
2.77367	chr12	52419159	52420163	8.7647	Intron (NM_001202233, Intron 1 of 7)	3045	3164	NR4A1	nuclear receptor subfamily 4 group A member 1	protein-coding
2.76979	chr22	16192132	16193549	7.33493	Promoter-TSS	169	503637	DUXAP8	double homeobox A pseudogene 8	pseudo
2.76854	chr20	6635224	6636223	3.74536	Intergenic	81060	105372516	LINC01713	long intergenic non-protein coding RNA 1713	ncRNA
2.76791	chr2	177005148	177006147	4.6628	TTS (NR_148241)	-3821	100506783	HOXD-AS2	HOXD cluster antisense RNA 2	ncRNA
2.76777	chr6	20877246	20878259	9.19791	Intron (NM_017774, Intron 9 of 15)	343064	54901	CDKAL1	CDK5 regulatory subunit associated protein 1 like 1	protein-coding
2.76693	chr8	51101008	51102007	5.93322	Intron (NR_135797, Intron 2 of 20)	24816	54212	SNTG1	syntrophin gamma 1	protein-coding
2.76535	chr1	97743084	97744178	7.53923	Intron (NR_046590, Intron 2 of 4)	182152	100873932	DPYD-AS1	DPYD antisense RNA 1	ncRNA
2.76454	chr4	80571583	80572582	1.38162	Intergenic	158335	100506035	LINC00989	long intergenic non-protein coding RNA 989	ncRNA
2.76419	chr12	63125459	63126480	21.6497	Intron (NM_020700, Intron 5 of 9)	128503	406891	MIRLET7I	microRNA let-7i	ncRNA
2.76378	chr7	46320280	46321279	2.6545	Intergenic	-359908	3486	IGFBP3	insulin like growth factor binding protein 3	protein-coding
2.7634	chr22	28065060	28066059	8.22326	Intergenic	132185	4330	MN1	MN1 proto-oncogene, transcriptional regulator	protein-coding
2.76312	chr12	32049194	32050233	8.00167	Intergenic	-9576	105369723	LINC02422	long intergenic non-protein coding RNA 2422	ncRNA
2.7629	chr6	12008811	12009840	5.71061	Intergenic	-3220	3096	HIVEP1	human immunodeficiency virus type I enhancer binding protein 1	protein-coding
2.76141	chr16	11473017	11474016	3.8836	Intron (NM_001370704, Intron 66 of 66)	34200	116028	RMI2	RecQ mediated genome instability 2	protein-coding
2.7589	chr8	13223906	13224905	2.28709	Intron (NM_024767, Intron 4 of 4)	-90112	10395	DLC1	DLC1 Rho GTPase activating protein	protein-coding
2.75654	chr12	27496211	27497280	6.9107	Intron (NM_001248003, Intron 1 of 14)	10976	56938	ARNTL2	aryl hydrocarbon receptor nuclear translocator like 2	protein-coding
2.75474	chr1	36866612	36867611	5.96641	Intergenic	-3602	84967	LSM10	LSM10, U7 small nuclear RNA associated	protein-coding
2.75376	chr1	237451367	237452366	2.21005	Intron (NM_001035, Intron 2 of 104)	-182553	100616141	MIR4428	microRNA 4428	ncRNA
2.75273	chr9	5437410	5438433	13.3311	Promoter-TSS	4	55848	PLGRKT	plasminogen receptor with a C-terminal lysine	protein-coding
2.7525	chr4	97570388	97571387	3.10964	Intron (NR_147149, Intron 3 of 3)	339033	105377338	LINC02267	long intergenic non-protein coding RNA 2267	ncRNA
2.75203	chr5	129814686	129815685	2.95629	Intergenic	575027	337876	CHSY3	chondroitin sulfate synthase 3	protein-coding
2.75027	chr5	76086071	76087070	5.60761	Intergenic	-28285	2150	F2RL1	F2R like trypsin receptor 1	protein-coding
2.74939	chr4	163869272	163870271	1.06648	Intergenic	145009	100616234	MIR4454	microRNA 4454	ncRNA
2.74884	chr7	47009159	47010158	5.7268	Intergenic	-272938	730338	LOC730338	uncharacterized LOC730338	ncRNA
2.74784	chr8	82770736	82771735	4.98951	Intergenic	-16714	64089	SNX16	sorting nexin 16	protein-coding
2.74752	chr19	17690164	17691163	4.1099	Intron (NM_024656, Intron 10 of 11)	24205	79709	COLGALT1	collagen beta(1-O)galactosyltransferase 1	protein-coding
2.74568	chr4	189308191	189309190	1.96727	Intergenic	-68042	401164	LINC01060	long intergenic non-protein coding RNA 1060	ncRNA
2.74558	chr17	80325382	80326381	4.57893	Intergenic	-6272	2837	UTS2R	urotensin 2 receptor	protein-coding
2.74518	chr8	11719699	11720704	6.52407	Intron (NM_147783, Intron 1 of 10)	5395	1508	CTSB	cathepsin B	protein-coding
2.74487	chr11	71813899	71814903	8.6932	Promoter-TSS	-58	55004	LAMTOR1	late endosomal/lysosomal adaptor, MAPK and MTOR activator 1	protein-coding
2.74265	chr11	101723212	101724274	7.30396	Intergenic	-61998	57562	CEP126	centrosomal protein 126	protein-coding
2.74192	chr15	23208007	23209040	6.32463	Promoter-TSS	-166	339005	WHAMMP3	WAS protein homolog associated with actin, golgi membranes and microtubules pseudogene 3	pseudo
2.74108	chr11	56699942	56700981	4.1392	Intergenic	-55928	390181	OR5AK2	olfactory receptor family 5 subfamily AK member 2	protein-coding
2.74038	chr19	9120662	9121661	4.98681	Intergenic	-29143	94025	MUC16	mucin 16, cell surface associated	protein-coding
2.74028	chr7	34026590	34027607	6.27076	Intron (NM_001365308, Intron 6 of 14)	81947	168667	BMPER	BMP binding endothelial regulator	protein-coding
2.74008	chr2	169401806	169403019	7.00426	Intron (NM_203463, Intron 1 of 9)	-37041	100616356	MIR4774	microRNA 4774	ncRNA
2.73779	chr2	200093440	200094439	4.86319	Intergenic	228723	23314	SATB2	SATB homeobox 2	protein-coding
2.73778	chr1	119394942	119395941	4.08104	Intergenic	135525	6913	TBX15	T-box transcription factor 15	protein-coding
2.73736	chr2	208259243	208260321	3.9824	Intergenic	-125634	100302130	MIR1302-4	microRNA 1302-4	ncRNA
2.73582	chr12	70515062	70516061	3.5692	Intergenic	-121249	4848	CNOT2	CCR4-NOT transcription complex subunit 2	protein-coding
2.73482	chr6	86369740	86370739	3.75478	Intergenic	16847	26799	SNORD50A	small nucleolar RNA, C/D box 50A	snoRNA
2.73457	chr4	55305817	55306816	2.866	Intergenic	107257	105377656	LINC02283	long intergenic non-protein coding RNA 2283	ncRNA
2.73419	chr4	118245796	118246795	4.66295	Intron (NR_147151, Intron 3 of 6)	35500	105377389	LINC02262	long intergenic non-protein coding RNA 2262	ncRNA
2.73391	chr12	56013098	56014097	4.58349	Intergenic	-17079	121130	OR10P1	olfactory receptor family 10 subfamily P member 1	protein-coding
2.7335	chr12	14955628	14957045	12.9273	Promoter-TSS	76	51729	WBP11	WW domain binding protein 11	protein-coding
2.73144	chr12	22589634	22590633	5.78356	Intergenic	-102485	6489	ST8SIA1	ST8 alpha-N-acetyl-neuraminide alpha-2,8-sialyltransferase 1	protein-coding
2.72928	chr9	44118343	44119342	7.18847	Intergenic	63877	105500239	XLOC_007697	uncharacterized LOC105500239	ncRNA
2.72855	chr13	40703186	40704185	4.1452	Intergenic	-52261	100874127	LINC00332	long intergenic non-protein coding RNA 332	ncRNA
2.72811	chr19	57078343	57079342	10.941	Promoter-TSS	5	388566	ZNF470	zinc finger protein 470	protein-coding
2.7272	chr10	121209119	121210118	4.69487	Intron (NM_005308, Intron 13 of 15)	72134	100616398	MIR4681	microRNA 4681	ncRNA
2.72649	chrX	23825365	23826377	8.7901	Intergenic	24596	6303	SAT1	spermidine/spermine N1-acetyltransferase 1	protein-coding
2.72607	chr8	8945837	8946836	4.33424	Intron (NM_001354638, Intron 7 of 7)	-30196	109616996	SNORD3I	small nucleolar RNA, C/D box 3I	snoRNA
2.726	chrX	23925284	23926728	7.00729	Promoter-TSS	49	79135	APOO	apolipoprotein O	protein-coding
2.7232	chr12	54331889	54332888	3.96283	Promoter-TSS	-227	3229	HOXC13	homeobox C13	protein-coding
2.72017	chrX	82068465	82069464	6.60987	Intergenic	-694334	5456	POU3F4	POU class 3 homeobox 4	protein-coding
2.72011	chr22	49451745	49452744	2.44139	Intergenic	189662	100128946	LINC01310	long intergenic non-protein coding RNA 1310	ncRNA
2.71848	chr2	85637039	85638038	7.27731	Promoter-TSS	-49	822	CAPG	capping actin protein, gelsolin like	protein-coding
2.71775	chr19	9185946	9186949	5.69226	Intergenic	-17474	125963	OR1M1	olfactory receptor family 1 subfamily M member 1	protein-coding
2.71766	chr5	32531891	32532890	4.79604	Intergenic	-53273	10923	SUB1	SUB1 regulator of transcription	protein-coding
2.7121	chr17	27396351	27397350	4.26856	Intergenic	5777	9220	TIAF1	TGFB1-induced anti-apoptotic factor 1	protein-coding
2.71178	chr18	72163428	72164427	7.55039	Promoter-TSS	329	55748	CNDP2	carnosine dipeptidase 2	protein-coding
2.71039	chr1	81644680	81645679	3.97928	Intergenic	-126698	23266	ADGRL2	adhesion G protein-coupled receptor L2	protein-coding
2.70618	chr17	16767690	16769237	12.1256	Intergenic	-19277	147228	KRT17P1	keratin 17 pseudogene 1	pseudo
2.70438	chr20	21303836	21304835	1.71512	Intron (NM_001317960, Intron 1 of 29)	20199	22803	XRN2	5'-3' exoribonuclease 2	protein-coding
2.70331	chr1	233824246	233825245	4.45824	Intergenic	64847	100616390	MIR4427	microRNA 4427	ncRNA
2.70129	chr12	133562413	133563412	6.54914	Promoter-TSS	-41	7574	ZNF26	zinc finger protein 26	protein-coding
2.69966	chr7	86781186	86782203	20.8133	Promoter-TSS	17	9988	DMTF1	cyclin D binding myb like transcription factor 1	protein-coding
2.69863	chr7	30301282	30302281	1.78783	Intron (NR_136267, Intron 2 of 3)	-22432	223082	ZNRF2	zinc and ring finger 2	protein-coding
2.69554	chr8	71059929	71060928	4.3344	Intron (NM_001321703, Intron 12 of 22)	-76941	63978	PRDM14	PR/SET domain 14	protein-coding
2.69518	chr5	54929143	54930142	1.87054	Exon (NM_001282429, Exon 13 of 15)	59239	153129	SLC38A9	solute carrier family 38 member 9	protein-coding
2.69501	chr12	75946937	75947936	2.65576	Intergenic	-42047	11103	KRR1	KRR1 small subunit processome component homolog	protein-coding
2.69469	chr4	19740296	19741295	3.98248	Intergenic	-512733	9353	SLIT2	slit guidance ligand 2	protein-coding
2.69451	chr8	75232269	75233302	9.58337	Promoter-TSS	811	56704	JPH1	junctophilin 1	protein-coding
2.69444	chr16	51572207	51573574	7.42259	Intergenic	-223540	101927364	LINC01571	long intergenic non-protein coding RNA 1571	ncRNA
2.69435	chr6	77614902	77615901	4.32512	Intergenic	-312061	105377860	LINC02540	long intergenic non-protein coding RNA 2540	ncRNA
2.69256	chr19	55863006	55864005	8.75491	3' UTR (NM_001369798, Exon 7 of 8)	2582	125965	COX6B2	cytochrome c oxidase subunit 6B2	protein-coding
2.69227	chr7	151105594	151106593	11.0088	Promoter-TSS	-154	100131176	WDR86-AS1	WDR86 antisense RNA 1	ncRNA
2.68844	chr5	66563658	66565060	3.9014	Intergenic	-71732	4064	CD180	CD180 molecule	protein-coding
2.68074	chr6	119117431	119118430	7.2325	Intergenic	14059	100287632	SELENOKP3	selenoprotein K pseudogene 3	pseudo
2.68048	chr20	56566292	56567291	6.8418	Intergenic	-12169	105376992	LINC01742	long intergenic non-protein coding RNA 1742	ncRNA
2.68047	chr2	145764481	145765480	3.30208	Intron (NR_033870, Intron 3 of 4)	339446	401014	TEX41	testis expressed 41	ncRNA
2.67972	chr9	69654576	69655697	10.6315	Intron (NR_160669, Intron 2 of 3)	2984	101929583	LOC101929583	methylenetetrahydrofolate dehydrogenase (NADP+ dependent) 1 like pseudogene	pseudo
2.67927	chr2	60440654	60441653	4.6022	Intergenic	169018	106660609	MIR4432HG	MIR4432 host gene	ncRNA
2.67916	chr4	84188257	84189256	2.05134	Exon (NM_015697, Exon 6 of 7)	17192	27235	COQ2	coenzyme Q2, polyprenyltransferase	protein-coding
2.67876	chr9	35186113	35187112	2.69578	Intron (NM_006377, Intron 1 of 38)	24606
2.67811	chr17	16188990	16190242	13.4315	Intron (NM_004278, Intron 2 of 6)	4288	100302124	MIR1288	microRNA 1288	ncRNA
2.67679	chrX	100306134	100307133	7.01367	Promoter-TSS	467	79979	TRMT2B	tRNA methyltransferase 2 homolog B	protein-coding
[truncated: 4,220 more rows]

## Sheet: H3K27ac_all
Fold change	Chr	Start	End	RPKM(mean)	Annotation	Distance to TSS	Entrez ID	Nearest Gene	Gene Description	Gene Type
[truncated: 7,923 more rows]

[truncated: 1 more sheets: ATAC_all]
