# Supplementary material for: BHLHE40 Inhibits Ferroptosis in Pancreatic Cancer Cells via Upregulating SREBF1
Source: Adv Sci (Weinh). 2023 Dec 8;11(7):2306298. doi: 10.1002/advs.202306298 (PMC10870036; doi:10.1002/advs.202306298)
Supplement: Supplementary file 3 — Supplemental Table 2 [file ADVS-11-2306298-s003.xlsx]

## Sheet: Supplementary table s2
	Group	BHLHE40 low	BHLHE40 high	p-value
number of cases		46	46
os.time (median [IQR])		720.00 [420.75, 1093.75]	432.50 [274.25, 608.75]	0.001
os.status (%)	0	14 ( 30.4)	3 ( 6.5)	0.006
	1	32 ( 69.6)	43 ( 93.5)
sex (%)	F	19 ( 41.3)	19 ( 41.3)	1
	M	27 ( 58.7)	27 ( 58.7)
height (median [IQR])		167.00 [160.00, 171.50]	164.50 [158.00, 170.00]	0.093
weight (median [IQR])		59.50 [55.00, 65.92]	59.30 [53.25, 65.75]	0.693
BMI (median [IQR])		21.25 [20.13, 23.71]	22.73 [20.41, 24.46]	0.249
WBC (median [IQR])		5.35 [4.12, 6.40]	5.85 [5.11, 7.09]	0.144
Hb (median [IQR])		126.50 [111.25, 134.00]	131.00 [121.75, 138.50]	0.061
PLT (median [IQR])		177.50 [137.50, 245.75]	198.00 [138.00, 237.00]	0.988
Tbil (median [IQR])		16.40 [11.95, 78.83]	23.40 [15.70, 130.68]	0.055
Dbil (median [IQR])		2.80 [1.60, 49.00]	4.70 [2.20, 74.00]	0.106
TP (median [IQR])		68.00 [65.00, 72.00]	69.00 [65.25, 73.00]	0.748
ALB (median [IQR])		38.00 [35.00, 40.75]	37.00 [34.00, 41.00]	0.54
glucose (median [IQR])		6.20 [5.48, 7.90]	6.40 [5.35, 8.34]	0.929
CA125 (median [IQR])		18.40 [12.20, 27.00]	18.25 [11.60, 34.30]	0.662
CA19.9 (median [IQR])		152.60 [60.00, 374.00]	175.45 [68.95, 403.40]	0.724
CEA (median [IQR])		3.12 [2.27, 5.38]	3.83 [2.14, 7.72]	0.427
AFP (median [IQR])		2.56 [1.66, 3.53]	2.46 [2.02, 3.73]	0.843
CA724 (median [IQR])		1.82 [1.09, 3.16]	1.90 [1.24, 4.12]	0.437
smoking (%)	0	36 ( 78.3)	35 ( 76.1)	1
	1	10 ( 21.7)	11 ( 23.9)
alcohol (%)	0	39 ( 84.8)	36 ( 80.0)	0.592
	1	7 ( 15.2)	9 ( 20.0)
tumor_size (median [IQR])		3.00 [3.00, 4.00]	3.00 [2.65, 4.00]	0.849
LN_positive (median [IQR])		0.00 [0.00, 1.00]	1.00 [0.00, 2.00]	0.141
neural_inv (%)	0	3 ( 6.5)	1 ( 2.2)	0.783
	1	40 ( 87.0)	41 ( 89.1)
	2	3 ( 6.5)	4 ( 8.7)
smv_inv (%)	0	35 ( 76.1)	28 ( 60.9)	0.178
	1	11 ( 23.9)	18 ( 39.1)
pv_inv (%)	0	39 ( 84.8)	38 ( 82.6)	1
	1	7 ( 15.2)	8 ( 17.4)
sma_inv (%)	0	41 ( 89.1)	39 ( 84.8)	0.758
	1	5 ( 10.9)	7 ( 15.2)
ha_inv (%)	0	44 ( 95.7)	42 ( 91.3)	0.677
	1	2 ( 4.3)	4 ( 8.7)
sv_inv (%)	0	39 ( 84.8)	35 ( 76.1)	0.431
	1	7 ( 15.2)	11 ( 23.9)
sa_inv (%)	0	39 ( 84.8)	35 ( 76.1)	0.431
	1	7 ( 15.2)	11 ( 23.9)
aa_inv (%)	0	46 (100.0)	46 (100.0)	NA
T_stage (%)	T1	5 ( 10.9)	6 ( 13.0)	0.446
	T2	25 ( 54.3)	25 ( 54.3)
	T3	10 ( 21.7)	5 ( 10.9)
	T4	6 ( 13.0)	10 ( 21.7)
M_stage (%)	M0	41 ( 89.1)	45 ( 97.8)	0.203
	M1	5 ( 10.9)	1 ( 2.2)
N_stage (%)		1 ( 2.2)	0 ( 0.0)	0.541
	N0	26 ( 56.5)	21 ( 45.7)
	N1	15 ( 32.6)	19 ( 41.3)
	N2	4 ( 8.7)	6 ( 13.0)
AJCC_stage (%)		1 ( 2.2)	0 ( 0.0)	0.382
	IA	4 ( 8.7)	2 ( 4.3)
	IB	10 ( 21.7)	13 ( 28.3)
	IIA	6 ( 13.0)	4 ( 8.7)
	IIB	13 ( 28.3)	14 ( 30.4)
	III	7 ( 15.2)	12 ( 26.1)
	IV	5 ( 10.9)	1 ( 2.2)
AJCC_12.34 (%)	0	34 ( 73.9)	33 ( 71.7)	1
	1	12 ( 26.1)	13 ( 28.3)
