# Supplementary material for: BHLHE40 Inhibits Ferroptosis in Pancreatic Cancer Cells via Upregulating SREBF1
Source: Adv Sci (Weinh). 2023 Dec 8;11(7):2306298. doi: 10.1002/advs.202306298 (PMC10870036; doi:10.1002/advs.202306298)
Supplement: Supplementary file 4 — Supplemental Table 3 [file ADVS-11-2306298-s004.xlsx]

## Sheet: Sheet1
Primer Name	Sequences(5'to3')
BHLHE40 F	ATTAACGAGTGCATCGCCCA
BHLHE40 R	TTCCAAGTGACCCAAAGTTGTAAGT
SREBF1 F	CGGAACCATCTTGGCAACAGT
SREBF1 R	CGCTTCTCAATGGCGTTGT
HMGCS1 F	CATTAGACCGCTGCTATTCTGTC
HMGCS1 R	TTCAGCAACATCCGAGCTAGA
LSS F	GCACTGGACGGGTGATTATGG
LSS R	TCTCTTCTCTGTATCCGGCTG
SCD1 F	GCCCCTCTACTTGGAAGACGA
SCD1 R	AAGTGATCCCATACAGGGCTC
ORP1 F	CATACTTACCTCATCCACAAGGC
ORP1 R	CAAGGTCATCTCGCACTAATTCA
b-actin F	CATGTACGTTGCTATCCAGGC
b-actin R	CTCCTTAATGTCACGCACGAT
EP300 F	TTCCCCTAACCTCAATATGGGAG
EP300 R	GCCTGTGTCATTGGGCTTTTG
SREBF1-promoter-F	GCACTGCTGCCCCTGGTT
SREBF1-promoter-R	TGTCCCGTGTTAGCCCTTCC
SREBF1-enhancer-F	ACTGTATCCCTTGTAGCCC
SREBF1-enhancer-R	AATGGTGCCTGCCTCCTG
3C-P F	CTTTAGATCAGAGCCAGGCTGC
3C-E R	AATGCCACACAAACACAACC
Primers for Pdx-Cre PCR: (Touchdown)
Pdx1-IF: 5'-CTGTCCCTGTATGCCTCTGG-3'
Pdx1-IR: 5'-AGATGGAGAAAGGACTAGGCTACA-3'
Pdx1-TF: 5'-CCTGGACTACATCTTGAGTTGC-3'
Pdx1-TR: 5'-AGGCAAATTTTGGTGTACGG-3'
Internal positive control: 415bp
Targeted: 650 bp
Primers for Kras-G12D PCR:
F: 5'-CTAGCCACCATGGCTTGAGT-3'
R: 5'-TCCGAATTCAGTGACTACAGATG-3'
Targeted: 350 bp
Primers for p53-R172H PCR:
F: 5’-AGCCTGCCTAGCTTCCTCAGG-3’
R: 5’-CTTGGAGACATAGCCACACTG-3’
Homozygotes: 350 bp
Heterozygotes: 350 bp and 297 bp
Wildtype: 297 bp
